# Supplementary material for: Phylogeny and biogeography of the algal DMS-releasing enzyme in the global ocean
Source: ISME Commun. 2023 Jul 14;3:72. doi: 10.1038/s43705-023-00280-2 (PMC10349084; doi:10.1038/s43705-023-00280-2)
Supplement: Supplementary file 3 — Dataset 2 [file 43705_2023_280_MOESM3_ESM.txt]

Dataset S2. Amino acid sequences of predicted DL homologs.

Prymnesiophyceae

>P.polylepis_A HBOG01061503.1
MNAGSKQYLEKFGSKIEGAICDALAATIRAEPDDPMKFLQSWFMDNAQGGSSVLQERQFLEHQLARSKHRLDELSTLMPTIGVLRTERAGYSSAWLELSGEGDNSYMYKIVEQEVAGLSYEHVRAGKPLSAEQADALKIAIKQLEAQGAVAICGDCGSFVHYQQLAVKLTTLPVVLSPLLQAPLLAAMYPVSEKFLVITNDSRSIDQATMRANLLKAGLAEANADRFVLVGLEHIDGFVENALTHGKSLRQLDRLEQQLIETVERKQKADPALRAVLLESTLMPEFSDSLRYRKRLPVFDSITIADFIHAATSPNPRFGTADPRFPEQYKSEALKTRWDSLDKEKMPTIGVLRIDYSYPPAPGDIDHPSSYYYRTTQRTSKGLTFEAAQEGEPLTAEQRREMQAAIAELETHNVVGITGDCGFLMNYQIDARRIAKVPCFISSMLQCPLLANFFDGEEHILVCTANGKSLAPRIGTMLTACGVPAAQQSRFIVVGCEDVDGFDAVEKGEKVDVARVQPGIIDLVQREMAAAGRKVRAIMLECTELPPYADALRAATGLPVLDAITLVDFFQSAISDNPYFGIDFQRSSQRLSTAVEERRRESRAYSMAKIVE

>P.polylepis_B HBOG01030655.1
MGCCGSKTNDKPFEPIVTPDLDGEKIAVAGTVTAGAAIGAAIAGPAAPIGALVGAAVGAAVAKSTAGTVGKVIVAPIGLLKDVWRGLLNRPEILDQLPDIGMLRSERKVYPPSMSQLTETNSYLYQIHPATVTGLKFEEALEGKPLSDTQRVALADAIKVLEAKNCKAITGDCSAMLHYQEEVLRMTKLPVLLSALLQAPLLAASYSKDEKILVLTSDATVTSPAKMAAALSKCGLAAEDLDRFITVGLETIDGFKASSLASGAATIDPNETAQQLLKIVQDAKASTPGLRAVLFESTMLPMFSDLLRKELKLPVFDVVTLADLVHNAQTDNPRFGVAFGDKTSSAAPTLRLDKGQMPAIGIMRIDYTYPPAMGDAAHPNSYYYRTPHATVTGLTFEAAQKGDPLTPAQATAMEAAVKTLEADPGLMGIAGDCGFLVNYQAHAVKLATRVPLFISSVLQCSLLTNIFGPDSQVLVLTANGPELQRVLPNMLSLVNVPAKDHGRFVVAGCESLPGFEAVALAQKVDVDQVQPHCVALVQAKLAEHPMIRAVLLECTELPPYADAIREATGLVVMDVITLVDFFHGAVSEDPYFGIDWDKIASTPVGRGAGSSSS

>P.parvum_A HBJC01021092.1
MSHVASTAKTMTEYVTSQALNATKAKEAPVRAKDGTLGIVRLDYNYPPAPGDIDHPASFAYDVFYKVVPGLTFEMCQSGKLTPEVEERFLNTIKYFEAKGVSGITGDCGFMMYFQALARQATNKPVFMSALAQLPAVTAAFGNEELIAIFTANGSTLKPMEPMICDECGVNVEEQRYVIVGCEDVPHFEAVARGEKVDVDKVTPGMIAKARDVLATYPNIRAILLECTELPPYADALRKETGLPVYDAITACDFFMMGVQDNERFGLQDWQVVWDGQQEEYTFAQNLTEEEKKHLVNKVS

>P.parvum_B HBJC01045452.1
MQRSVEQGKVARSQLLLRHTIQRRLAMEHHGDLGDDLYELLYAKPKPAEERRAEPRHAVALAGDRHDAKAVRPLGVIRLDYGYPPIPGDIDHPSSFDYPVVYRKVPGLLFEVAQEGVLTPEIRSGIEQAVRELEAHQVFGITGDCGFMANYQHLVRSLASCPVFLSSLVLLPAISPLIGSRDRILCCTANGNSLAKLLPALWGAPPPPAAAYGVTHTFTHKHLDLHLLRPEQLVVCGFERVPGFDVVAEASSLMSHAVDRELVEQGITSMVLTILSQDPTIKMILLECTELPHYTVTLRQATGLPVYDSLSICNFVHAAYDVSPSEASHRSRCLGHHCQIKYPDTPTTG

>P.antarctica_A
MLPALRRVAPRLTRTANVGVRGLSKGTQATNPKLGIIRLDYDYVAAPGDIDHPGSFGYEVVYRVVPGLSFEMAQEGTMSPDVKTRFIEAIKYLEAEGVNGYTGDCGFMMNFQQLARTNTKLPVYMSSLCQLPSVTCAYGQNEKIAIFTANGVSLAPMRDLIRDECGVDTEQERYIIVGCENVDHFGDEVAKGLKVNTDLATPGIVKKALETQAANPEIRAFLFECTELPQFSDAVRAATGLPVYDSITMSDSFMSGVTDNKRFGLNDWQGEFDGKQADYKFGDNLTDEQKENIEYKDMVKVPPLARQGPSSPPAPPRGAPGGFGQLETPMKRPAHSAPSHSLGYLS

>P.antarctica_B
MNLHRHASLGVVRLDYDYPPAPGDIDHPGSFGYDVFYRVVPGLTFAMCQSGEMPPEIEERFTNAVKWLDAKGVSCITGDCGFFMNFQHIARRVTHKPVIMSSLCALPSIVCAYAKHERIAIFTANGVSLQPMRQLLRDECGVDPEDQRFVIVGCQDVPGFEAVALGERVDVEKCTPHIVKLAQDIVAKHAGTSTPIRAIVFECTELPPYSDAVRAATKLPVCDAITTCNSFVALMRDNPRFGLDNWHVSWDGKQEEYRFGQNLTSDMKELLVNDEHAENTPNDEHAEDKPFLPYVARPGRGPHRNAGVAENMR

>P.antarctica_C
GKMTDEVEARYKDAIKYLEAEGVSGITGDCGFMMYFQPLARTLTKLPVYKSSLCQLPSVTCCYGQTEKIAIFTANGKSLAPMRDLIRDECGVDTEQERYIIVGCEDIPHFGEEVAAGDKVDTDKATPGMVQKALEVQKANPDIRAFLFECTELPQFSDAVRAATGLPVYDSMTMSDSFMSGVMNNKRFGKQDWQAEFDGKQVDYKFGDDLTDAERKEVEYTKLDDAN

>P.antarctica_D
MLRSLRLTRPLAAKHLRACSLSTKPKKAAATLGVVRLDYEYPPALGDIDHPGSYSYDVFYRVVPGLTFAMCQNAVPKTGTPLPDDVMKSFVEAIKYLDQDKNVSGITADCGFFFNLQDEARKHTKKPVFMSSLCAAPTVAAAYAKDEQIAIFTANKAHLDPMSAEINEACGIALEDKRFVIVDCLTVPGFGHAVDVGDRVDLAAATPNIVKLALDTVKANPKLRAIIFECTELPPYSDAVREATGLPVFDSITTSNAFMASMQDNPLFGANDWQEKWDGKQDSYHFGDNLTAEQKAKITWQTKK

>P.antarctica_E
MLLKRPVGGAKEALEKAGFCVAKRRGPNNGGPNDDKPEPWFSPKQKPPASPAVRKARATREYIAANVPGASASWVAGSVANQLIPDEEGLQLHRHASLGVVRLDFDYPPAPGDIDHPGSFGYDVFYRVVPGLTFAMCESGNMPPEIEERFTNAVKWLDAKGVSTITGDCGFFMNFQHIARRVTHKPVIMSTLCALPSITCAYAKTERIAIFTASKETLHPMRQLLWDECGVDPEDKRFVIVGCQDVPGFETVAQGERVDVQECMSHIVKLAQDVVAEHAETDSPIRAIVFECTELPPYSDAVRAATKLPVFDAITTCNSFVASMRNNPRFGVDNWHVSWDSKHDDYRFGEFLSSEMKEKLVNDERPGAPGRSQGVHVSM

>P.antarctica_F
MLRSLRLTRPLAAKHLRACSLSSKPKRPAASLGVVRLDYNYPSAAGDIDDPRSYAYPVFFTGDCGYFFNLQHEARKHTKKPVFMSSLCAAPTVAAAYAKDELIAIFTANKAKLEPMRDLIKEECGIDPEDKRFIIVDCRYVEDFGDAVDKGDKVDTVKATPNIVKLAEKTLQENPKLRAIIMECTELPPYSDAVRAATGLPVFDSITTSNAFMASMQDNPLFGANDWQEKWDGVQEKYDLGDNLSAEEKAKLGNAK

>P.antarctica_G
TGDCGFMLSLQEEARKHTKKPIFMSSLCQAPSVTNLFDRDELIAIFTSDAAALTRMLPLIKEQCRIDVGEERFIIVDCSKVDGFGIEIEKGLQVNVEEVSPLMVALAKKIVQEDHDRQADHKLRAIIFECTELPPYSDAVRHATGLPVFDSITASNAIVESMVDNPRFGKTGWQEAWDQSQEDYEFGQKLSKEEKERLLN

>P.antarctica_H
MLRSLRLTRPLAAKHLRACSLSTKGKKAAASLGVVRLDYDYPAAPGDIDSPESYGYDVFYRAVPGLSFEMCQHAVPKTGTPLPDDVMKGFVEAIKYLDQEKNVSGITADCGFFFNLQHEARKHTKKPVFMSSLCMAPTVAAAYAKDELIAIFTANSASLEPMRDLIKEECGIDPNDKRFVVVGCQDVPIFGKAVAEGTKVDWEAVTPHMVKLAQDTVKANPALRAIILECTELPPYSDALRAATGLPVFDSITTSNAFIASMQDNPRFGANDWQENWDGEQDEYKLGQNLSAEDKAKLQSK

>Alma1 AKO62592.1 Alma1 DMSP lyase [Emiliania huxleyi]
MGNCTSHPHHEPQVHFDTVDGMATVKAFAGIRQVTMGVLRIDYEYQTNLGDILDPRSFDFRIISATAEGLTFAKAKAGDKLDATGKELLERAVRQLIDNGADFIVGDCGFLVYWQVMVRDYAQDYAQKKYGRKCPVMMSSLVLALPLLATIPSGGQIGILTASEKSLQAVQKKLPIVIEDHQKEDGGQRSRSVPAAEDPSGIMINFSDPRFKVVGLDEVKDFKHALDAQGADAVNDRRDIAVQIAAYCQKVQEKNPQIAAWLIECTEAGGFAWAIKVGTGLPVWDPITLGRFLSLGFTANVPNVALTLGQHGENPLDPSATTAGKGRCTGEEPGQIHALGAEFQAIREGTL

>Alma2 AKO62593.1 Alma2 DMSP lyase [Emiliania huxleyi]
MGSASSKTRKDKAKSSTTAACPTDTAAAKACPTRLDDGLAQVAMFAGLRQVTMGVLRIDYDYQTNLGDILDPRSFDFRLVSATVEGLTFKRAQEGEPLPCYVMSNLDGAVKKLIDAGADFIVGDCGFLVYWQVYVRDFAQQYARGRACPVMLSSLVLSLPLLATIPVGGKIGILTASKGSLMKMQKKLASVIELQKEEARTRAVPAAVQPSGIEINFSDPRFKVVGLDTVNSFKTALADDSGVDDRRSIAIEIAKYCKQVACEDPAICAWLIECTEAGGFSWAIKLGTGLPVWDPVTIGRFLSLGFTSSLPSVALTLGETGQVALDPNETDVSKGRPTKAEHRFGPEFEEMLQ

>Alma3 sp|R1G6M4.1|ALMA3_EMIHU RecName: Full=Dimethylsulfonioproprionate lyase 3; Short=DMSP lyase 3; AltName: Full=Dimethylpropiothetin dethiomethylase 3
MGCAGSTLRSGASFEDSRLAAIEDSRFHEVGHHAQFEDSRLAAIEDSRFHEVGHHAQFDEGGRFKQLPPANDDAKLLVADHPSLGVIRLDYDYPPALGDVDHPGSFYYDVFYRVVPGLTFELCQSGELPDDVKQRFIDAITWLDEQGVAGITGDCGFFMYFQALARSVTSKPVFMSSLCQLPAVVCAYAADEQIALFTANGESLKPMREIIKKECGVDPDDTRFVIVGCEDVPGFEAVANGDRVDVDSVVPHLVRLAEDTVAKHAGTAKPIRAILFECTELPPYSDAVRAATRLPVFDSITCCNSMLASLMDNPRFGVNNWHLSWDGAHTAHRFGDNVPPHLKGKLVNREHPENIARWNASLAERSSFSSAQQESIGRGSRKL

>alma4 sp|R1ERP2.1|ALMA4_EMIHU RecName: Full=Dimethylsulfonioproprionate lyase 4; Short=DMSP lyase 4; AltName: Full=Dimethylpropiothetin dethiomethylase 4
MGCTHSKEHSTANKPPAVGILRCHGARWMPAQAVVGTNSYLFRTVHAEVKGLRYLDVRAGKELSVSQKKALKEAVKELDAEGVVAITGDCGSFVHYQTAVRRMTKTPAVLSPLLQAPLLATMYMKEETILVLTNDSSDYDQAALESNLVEIGLSQEDAERFVIQGLQHIEGFSTSEVADMSDERTWAMVDTSERLRLEIMSTIEAAKKANPSLRAILLESTLLPSFSDSMRQTRGVPVFDAITLADYLAAASTDNPRFGSNIDASVWSSAMERANVMDELSQRATPAIGILRIDYSYPPAPGDVDYPGSYYYRTVQEVAAGLTFEAAQEGRPLTAQQREAMEGAIRRLEAAKGVVGITGDCGFLMNYQVDARRMSHLPCFISAMMQCHMLAASFAADEEFLVLTANGKSLAPKFGEMLSLAHVTRPEDQARFHILGCEDVDGFDAVAKGEAVDVARVTPGIVALAKAAAARRPKVRAVLLECTELPPYADALRHALRIPVLDAITLVDFVHSASTDNPAFGVDFQKSSKVFV

>Alma5 sp|R1ENF4.1|ALMA5_EMIHU RecName: Full=Dimethylsulfonioproprionate lyase 5; Short=DMSP lyase 5; AltName: Full=Dimethylpropiothetin dethiomethylase 5
MPAQAVVGTNSYLFRTVHAEVKGLRYLDVRAGKELSVSQKKALKEAVKELDAEGVVAITGDCGSFVHYQTAVRRMTKTPAVLSPLLQAPLLATMYMKEETILVLTNDSSDYDQAALESNLVEIGLSQEDAARFVIQGLQHIEGFSTSEVADMSDERTWAMVDTSERLRLEIMSTIEAAKKANPSLRAILLESTLLPSFSDSMRQTRGVPVFDAITLADYLAAASTDNPRFGSNIDASVWSSAMERANVMDELSQRATPAIGILRIDYSYPPAPGDVDYPGSYYYRTVQEVAAGLTFEAAQEGRPLTAQQREAMEGAIRRLEAAKGVVGITGDCGFLMNYQVDARRMSHLPCFISAMMQCHMLAASFAADEEFLVLTANGKSLAPKFGEMLSLAHVTRPEDQARFHILGCEDVDGFDAVAKGEAVDVARVTPGIVALAKAAAARRPKVRAVLLECTELPPYADALRHALRIPVLDAITLVDFVHSASTDNPAFGVDFQKSSKVFV

>Alma6 sp|R1F493.1|ALMA6_EMIHU RecName: Full=Dimethylsulfonioproprionate lyase 6; Short=DMSP lyase 6; AltName: Full=Dimethylpropiothetin dethiomethylase 6
MGCAGSTLRSGASFEDSRLAAIEDSRFHEVGHHAQFEDSRLAAIEDSRFHEVGHHAQFDEGGRFKQLPPANDDAKLLVADHPSLGVIRLDYDYPPALGDVDHPGSFYYDVFYRVVPGLTFELCQSGELPDDVKQRFIDAITWLDEQGVAGITGDCGFFMYFQALARSVTSKPVFMSSLCQLPAVVCAYAADEHIALFTANGESLKPMRELIKKECGVDPDDTRFVIVGCEDVPGFEAVANGDRVDVDSVLPHLVRLAEDTVAKHAGTAKPIRAILFECTELPPYSDAVRAATRLPVFDSITCCNSMLASLMDNPRFGVNNWHLSWDGAHTAHRFGDNVPPHLKGKLVNREHPENVARWNASLAERSSFSSAQQESIGRGSREL

>Alma7 sp|R1CW23.1|ALMA7_EMIHU RecName: Full=Dimethylsulfonioproprionate lyase 7; Short=DMSP lyase 7; AltName: Full=Dimethylpropiothetin dethiomethylase 7
MAGKDRKTIEKNYPGAEVDEGGRFKPLPPADDDAKLLVCEYPSLGVIRLDYDYPPALGDIDHPGSFYYDVFYRVVPGLTFGMCQKGEMPDEIKQRFIDAIKWLDAQGVAGITSDCGFFMNFQDLARTVTDKPVFMSSLCQLPAVVCAYAAHEHIALFTANGESLKPMRDLIKKECGVDPEESRFIIVGCQDVPGFEAVANGDRVDVDSVMPHIVRLAKETVAKYADTAKPIRAILFECTELPPYSDAVRAATRLPVFDAITSCNSFLAALMDNPRFGVNNWHLSWDGSQTDYRYGDNLSADLKAKLVNAEHAENVAAAERKLAKDRQKPKPATGTGTAFDA

>O.neopolitana_A
MRRKLASTLGIIRLDYNYPPAPGDIDSPDSYEYDVFYRVVPGLTFEMCQSGHMTEDVKAEFQEAIRYFEQKGVCGITGDCGFMMHFQPMARQLTKKPVFLSALAQLPAVTCSFGPKEKIAIMTANGDTLTPMQPLINSECGVDVVGEERFIIVGCQDVPGFEAVALGKKVDVKAVTPGMVAKAKQVLAENPDVRAFLMECTELPPYSDALRKETGLPVYDAITCSNFFMTGFQDNPRFGLNDWQECWDCEQHSYTFGEELNEAQRAKLVNKTNA

>O.neopolitana_B
MPSCKTVCAIAAQSFTLAPAHGQALRPVIRTTPRSALLDLRGSEGEDPKVLQGLDPDFIADLDKVNRNKAEEQKLREPPLVGVLTLDGSNYCRDDIDETSKVKNWTLGDADNRNSYWQLGYRCLFKRVEGFTFETCKRGLSPQGPYDDINEALFQISGTVTYPDDGKSQDFIDSHAKLGGKMRPRNGEKTEGKAEDGKTDTTYTYGNETLRANLQLALDELKARNVSVIVADCGFMGEIQRLCVETSKQLCLMSSVSLLPTIKTMIPQDQLIFILTANGTSFENSYEQMIRPAWGIEQSSIQLIGLQGVEGFGLAVKDGTSVDTSLAQANIVEEVKKAMKTSAKVGCILCECTELVGFSNALRREFKDVPVFDVMSCAAFALASVSQHNAFPADATPDEKQGRPL
>Isochrysis_sp.1 CAMPEP_0188750792 /NCGR_PEP_ID=Isochrysis-sp-CCMP1244-20130912|8451_1 /TAXON_ID=37098 /ORGANISM="Isochrysis-sp-CCMP1244" /LENGTH=328 /DNA_ID=CAMNT_0032210317 /DNA_START=1 /DNA_END=986 /DNA_ORIENTATION=-
XVKAFAGIRQVTMGVLRIDYEYQTNLGDILDPRSFDFRIISATAEGLTFAKAKAGDKLDATGKELLERAVRQLIDNGADFIVGDCGFLVYWQVMVRDYAQDYAQKKYGRKCPVMMSSLVLALPLLATIPSGGQIGILTASEKSLQAVQKKLPIVIEDQQKEDGGQRSRSVPAAEDPSGIMINFSDPRFKVVGLDEVKDFKHALDAQGADAVNDRRDIAVQIAAYCQKVQEKNPQIAAWLIECTEAGGFAWAIKVGTGLPVWDPITLGRFLSLGFTANVPNVALTLGQHGENPLDPSATTAGKGRCTGEEPGQIHALGAEFQAIREGTL

>Isochrysis_sp.2 CAMPEP_0188739558 /NCGR_PEP_ID=Isochrysis-sp-CCMP1244-20130912|1392_1 /TAXON_ID=37098 /ORGANISM="Isochrysis-sp-CCMP1244" /LENGTH=386 /DNA_ID=CAMNT_0032198223 /DNA_START=1 /DNA_END=1159 /DNA_ORIENTATION=+
XEQEPMGSASSKTRKDKAKSSTIAACPADTAAATACPTRLGDGLAQVAMFAGLRQVTMGVLRIDYDYQTNLGDILDPRSFDFRLVSATVEGLTFKRAQEGEPLPCYVMSNLDGAVKKLVDAGADFIVGDCGFLVYWQVYVRDFAQQYARGRACPVMLSSLVLSLPLLATIPVGGKIGILTASKGSLMKMQKKLASVIELQKEEARTRAVPAAVQPSGIEINFSDPRFKVVGLDTVNSFKTALADDSGVDDRRSIAIEIAKYCKQVACDDPAICAWLIECTEAGGFSWAIKLGTGLPVWDPVTIGRFLSLGFTSSLPSVALTLGETGQVALDPNETDVSKGRPTKAEHRFGPEFEXDAAVRSEGVVYAMPHDPDRLVEGRPLVANQP

>Isochrysis_sp.3_6_7 CAMPEP_0188740626 /NCGR_PEP_ID=Isochrysis-sp-CCMP1244-20130912|2246_1 /TAXON_ID=37098 /ORGANISM="Isochrysis-sp-CCMP1244" /LENGTH=301 /DNA_ID=CAMNT_0032199431 /DNA_START=53 /DNA_END=958 /DNA_ORIENTATION=+
MGCGASKVAAATGEQGKKKKLKACSLGVIRLDYDYPPAPGDIDNPESFAYDVFYRVVPGLTFDMCQSGKMTPEVEERFIGKVKELDELGVNGITGDCGFMMFFQELARCHTKKPVFMSALCCLPALTCGYAANEKIAIFTANGETLAPMRDLIRDECGVDTQGERFIIVGCQDVPHFEAVALGEKVDVEKVTPGMVEKAKTVIKDNPNVRAILMECTELPPYSDAVRATMGLPVYDAITACDFFMMGVQDNKRFGLQDWTEDWDGKQDSYSFGQELTQLEREKMVNKATVPPTPTVHEALR

>Isochrysis_sp.4_5 CAMPEP_0188770424 /NCGR_PEP_ID=Isochrysis-sp-CCMP1244-20130912|23305_1 /TAXON_ID=37098 /ORGANISM="Isochrysis-sp-CCMP1244" /LENGTH=737 /DNA_ID=CAMNT_0032231643 /DNA_START=1 /DNA_END=2210 /DNA_ORIENTATION=-
XGCTHSKEHSTANKPPAVGILRCHGARWMPAQAVVGTNSYLFRTVHAEVKGLRYLDVRAGKELSVSQKKALKEAVKELDAEGVVAITGDCGSFVHYQTAVRRMTKTPAVLSPLLQAPLLATMYMKEETILVLTNDSSDYDQAALESNLVEIGLSQEDAERFVIQGLQHIEGFSTSEVADMSDERTWAMVDTSERLRLEIMSTIESAKKANPSLRAILLESTLLPSFSDSMRQTRGVPVFDAITLADYLAAASTDNPRFGSNIDASVWSSAMERANVMDELSQRATPAIGILRIDYSYPPAPGDVDYPGSYYYRTVQEVAAGLTFEAAQEGRPLTAQQREAMEGAIRRLEAAKGVVGITGDCGFLMNYQVDARRMSHLPCFISAMMQCHMLAASFAADEEFLVLTANSKSLAPKFGEMLSLAHVTRPEDQARFHILGCEDVDGFDAVAKGEAVDVARVTPGIVALAKAAAARRPKVRAVLLECTELPPYADALRHALRIPVLDAITLVDFVHSASTDNPAFGVDXPEELKGLCLRREAAKTDGSIAXIAASPSVKRERAXLKYKTYSCCAYMHTRFLQYNLQILRSGELKTLGVHTRGTCRPLQPLQIAESADVIVTKLQIGSSRVARIFVRSRRVSAGKLLDDRAAARVVTEVGGRVKYAASDDDPASKLRGVLADNAPAGLVVIGCTAAAAARGLHSSLAGRPPPLASAVGGLEPLVLRRGSQNRRGSMLLFLQRT


Dinoflagellata

>A.carterae_A CAMPEP_0186439658 /NCGR_PEP_ID=Amphidinium-carterae-CCMP1314-20130924|22079_1 /TAXON_ID=2961 /ORGANISM="Amphidinium-carterae-CCMP1314" /LENGTH=669 /DNA_ID=CAMNT_0029243069 /DNA_START=1 /DNA_END=2010 /DNA_ORIENTATION=-
AQVTATLALKLKSELVDKHKVLPAFQKGNSDNMGCGASSTKNTEAEQKPAATSNEPPKAEEKKAEPAPAAKPAEPAKTEEKKPEAKKEEVKKFEVDEKAEDASLGVIRLDYDYPPAKGDIDHPGSFCYDVFYRVVPGLTFEMCQSGKMTPEVEKEFVEAVKYLEGRGVNAITGDCGFMMYFQALARQNTKLPVFMSSLAHLPAITCGYSFKEKIAIFTANSETLKPMKPLIKDECGIDSDESRYVIVGCQDVPGFEAVALGEKVDVAKVTPGMVKKCKEVLAEHPTIRAILMECTELPPYSDALRHVTGLPVYDAITCCDFFINGMRDNPRFGLNDWHLEWDGVQETYKFGKHLSKEDKEKLVNKPKTEENNPKKSTLAEPAVKKQKKAMQLMAKVRAERAHASLGVVRLDYDYPPAPGDIDSPQSYAYDVYYRVVPGLTFSMCQAGKMTPEVEKEFIEAINYLKNEKKVSAITGDCGFMMYFQALARQHCNLPILMSSLAQLPAITCAFAKEELIAIFTANSETLTPMRALIKDECGVEPEEKRFIIVGCQDVPGFEAVAAGEKVDVDKVTPGMVAKAKEVIAKHPTLRGILLECTELPPYADALRFSTGLPVYDSITGCDLFMQGLMDNPRFGLNDWHEEWDGEQEAYEFGKYLDEEDRQKLVNKVA

>A.carterae_B CAMPEP_0186460378 /NCGR_PEP_ID=Amphidinium-carterae-CCMP1314-20130924|63059_1 /TAXON_ID=2961 /ORGANISM="Amphidinium-carterae-CCMP1314" /LENGTH=787 /DNA_ID=CAMNT_0029267009 /DNA_START=1 /DNA_END=2361 /DNA_ORIENTATION=+
HPAAVQYHFFGDSQGSNVMDMVPARGSSVHERLDRLEQELSKVCMVQQAPQRHPFDMPSGGALRGVGTLMMSQSTVPPRTSGGAHSARGGDPHERLQRLEQEITSLKQGSIVAPAQTTAISTPLVLATGSTMAPKAQGMETCGNLNSLAMSSYSPNTGYSREHLELMSAHKELLQMMKEQSKTHTELMNAHKELLKSNAKPASGRGTQDVGEKKKSKHPTLGVIRLDYNYPPAEGDIDCPASFGYDVIFRVVPKMTFEMAQKGKFTEEVEREFAEGIKYLELQGCDAITGDCGFMMAFQVLARKIATKPIFMSSMVQCPVLAAAFDKSEKILILTANSTSLGPQKEVLLSSCGFDVEEDRFHIVGCENVPGFEAVAKGEKVPLDLVTPGIVKLVTEELRKDPTITGILLECTELPPYADALRAATELPVWDAITAADFYISSRRDNPRFGINDWQAQWDGQHDEYVFGQNLTEMDKEALVNKPTGQAAPKAMPKKAPKKQDADKLKKKLQKKQCPTLGILRLDYNYPPAKGDIDCPGSYDYDCLFRMVPGLTFEMAQAGKMTFAVEQEFRKAIKWLEAKGASGITGDCGFMMAFQPLARQIAAVPVFMSSMMQCPLISVAFDKYDKILILTANSDTLLPQKENLLSNCGFDVDDDRFIIKGCQDVPGFDAVAKAQKVDVDSVTPGIVALVKDVLAKEISTRAILLECTELPPYADALRKETGLSVFDAITNADFFISSVRDNPRFGLNQWQMDWDGVVEDYKLGENLSAQERAKASLFDITDKMARG

>A.carterae_C CAMPEP_0186456096 /NCGR_PEP_ID=Amphidinium-carterae-CCMP1314-20130924|57390_1 /TAXON_ID=2961 /ORGANISM="Amphidinium-carterae-CCMP1314" /LENGTH=755 /DNA_ID=CAMNT_0029262017 /DNA_START=1 /DNA_END=2267 /DNA_ORIENTATION=-
XLEPGSRSPQRAQVPQTVVTRAMYSAGGCGSPGMMQSLSMASLPPYGYDQSSLRGAGAQMMSPAGNHQHVERLNRLEYEIMKLRDGPAMGMHGQPPPLSMSGGQQIMPVSNHYAGNMPLQLGGMMQGDALSQLMSAHTQLIQVMTKQGETHTELMQAHKELMNTHRQMLASGNFSGGAAKGGAAVKNKSKHPSLGVIRLDYDYPPAEGDTDCPASFGYDVFYRVIPGLSFEMAQRGKFSEEVERRFADGIKFLEQRGVSAITGDCGFMMAFQILARKIAGKPVFMSSMVQCPVMSCAFDTSEKMMIMTANGHSLKPQKEVLLSSCGFDVEEDRFVIVGCQDVPGFDAVAKGLEVPLDVVQPGMVKLCMETLRRHPQIKGILLECTELPPYADAIRAATDLPVWDAITAADFYISGFRDNPRFGVNDWQQEFDDIQEEYHFGSNLVRSDQKLLENQGGSKGADLRKKKAIMSQNNPQVQKLKKQMKKKQFPSLGVVRLDYSYPPAAGDIDCPGSYDYDVVFRAVPGLSFEMAQAGKMTPEVDAEFRKAIQFLEAKGVSGITGDCGFMMAFQPIARKIAKVPVFMSSMVQCPLISVAFDKYDKILILTANDLTLKPQKETLLSHCGFDVDDDRFIIKGCQAVPGFDAVAKAGKVDVPFVTPGIVKLTKEMIQKMPSIRAILLECTELPPYADALRKETGLAVFDAITCADFFISARKDNPRFGLNAWQNPWDQTVDEYKLGQNLSQAERSQMQSLPS

>A.carterae_D CAMPEP_0186442448 /NCGR_PEP_ID=Amphidinium-carterae-CCMP1314-20130924|23864_1 /TAXON_ID=2961 /ORGANISM="Amphidinium-carterae-CCMP1314" /LENGTH=567 /DNA_ID=CAMNT_0029246317 /DNA_START=96 /DNA_END=1799 /DNA_ORIENTATION=-
MGCSQSVPAAKPAGALEEKALGVIRLDYDYSPAKGDIDHPGSFCYPVYYRVVPGLTFSMCQTGQMTPEVETKFSEAIKYLESRNVCAITGDCGFMMYFQEKARQLTKKPVFMSSLAHLPSVTSSFASEEKIAIFTANSSSLAPMKPLIKSECGVEVDDTRYVIVGCEDVAGFEAVEKGEKVDLAKVTPGIVKKCRTTLAKDPSIKAICFECTQLPPFSDALRHVTKLPVFDAITCCDFFMSGLRDNPRFGVDDWHKQWDGLQEEYKFGKNLSAEDKAALQNKAAEDEGKTMSQLAEPLVKKQKQAMHLFSKVRADRCNAKVGILRMDGERTAQPGDIISPQSFAYGAVYKAVPGLTREMCESGEYLADDVKSKVLEAIGDLVDQNGAKSIVGDSAAMVHLQSLVRQRCSMPVSMSPLTQLPALLCAYNKTEKIAILTDASGDCAKAMASLKEADGSALDDSRLVIVSCTDVGEVGLVSKAQQAMKDASIRAFLLENPELPRHSDAIRAATGLPVYDAITGSDMLMSAFLDNPRFSNSTAWHLNWDGVQETLDWMKYLSPEDKQLFGK

>A.carterae_E CAMPEP_0186432918 /NCGR_PEP_ID=Amphidinium-carterae-CCMP1314-20130924|16687_1 /TAXON_ID=2961 /ORGANISM="Amphidinium-carterae-CCMP1314" /LENGTH=625 /DNA_ID=CAMNT_0029234477 /DNA_START=1 /DNA_END=1878 /DNA_ORIENTATION=-
WGMCTCFSRSALQEHQTARGERPEPLVPAAVQDGLDASRNDGDASPTSEPASPLSPVSPGFGLPKGSSRSRILNKAKEAKEKSMHMAIGVLCVDEGSWPEPVHIEESIDSGTKIMARCKGVTLAILQEETLSEATLGAIKAAYKMILKKAEFRRLVGVTADVGYLWLKHSWRVRLAIGADVPVCLSPLIQFPMISACFKNFESTCLVTWGSTEDWESRKAEFMESCRLKTASPDQLIVCGIPSDEERWKKYLDWEACETDLEAYGEELVSLVKARLEQHRREHEGGADRIVKAILVTARLSRYTELLRTKLGLPCFDEGTMLRFFKNAQGVGHYDDVNVLARLSDRLRGKDVLHIFGKKEVNTQKIGLIRLEYEYPPALGDPDHPGTFGFNIVSKIVDGLTFEAAQEGSMEERILENMANAIQWLQEQGVIGITGNCGFMMHYQCFARFVAGVPCFMSALLQAATLEAAVLPHERVLILTANSSSLEPGKDKLLRQSGISINESETFLIRGLQDLPGFEAVANAEKVDTIKVMNGISERVKSLMESQEADGNPIRLILLECTELPHYSSKLREVTQLPVFDLVTCVNFFFEATREVDWNVQTFSPHNEGFWKKNFAKFDRSQGAA

>S.triacnidorum 1123948 2555 10991
MFACALDVCARAAKKTCLRLTLAHKPPPRSPTTEKHIQGKDPNVKHASLGVVRLDWAYHPLPGDVGSPDSFEYPVYYRAVPGLTFEICQSGKMTPEIQQNFKDAIEFLDKERGVSVITSDCGFFMWFQKEARLYTSKPVVMSSLALLPSLHASLGTDGKVAIFSANSSSLGPMHDTVAKECGVDWNEASYVLVGCQDVEGFDAVASGEPLDLEKVTPGIVRKAKQVIAEHPDIHAILMECTQLPPFSDDVRAATGLPVYDAIVSADFFIRGFVDNPRFGLNDWHQAWDGQQEKYKLGDNVQDKGKLLYYKP

>Symbiodinium_A1 (identical to S.microadriaticum_A)
MPLILGGLAGAAAGYGAAAWLERRKPPPGKDPNIKHASLGVVRLDWHYHPLPGDVGSPDSFEYPVYYRAVPGLTFEICQSGKMSPEIQQNFKDAIEFLDKERGVSVITSDCGFFMWFQKEARLYTSKPVVMSSLALLPSLHAAIGTDGKIAIFSANSTSLGPMHDTVAKECGVDWDEACYVLVGCQDVEGFEAVASGEPLDLEKVTPGIVRKAKQVIAEHPDIHAILMECTQLPPFSDDVRAATGLPVYDAIVSADFFIRGFVDNPRFGLNDWHRPWDGHQEKYKLGDNVQDKEKLLHYKP

>S.microadriaticum_A 
MYGCHTNAQAAVPCPSTEKHIQGKDPNIKHASLGVVRLDWHYHPLPGDVGSPDSFEYPVYYRAVPGLTFEICQSGKMSPEIQQNFKDAIEFLDKERGVSVITSDCGFFMWFQKEARLYTSKPVVMSSLALLPSLHAAIGTDGKIAIFSANSTSLGPMHDTVAKECGVDWDEACYVLVGCQDVEGFEAVASGEPLDLEKVTPGIVRKAKQVIAEHPDIHAILMECTQLPPFSDDVRAATGLPVYDAIVSADFFIRGFVDNPRFGLNDWHRPWDGHQEKYKLGDNVQDKEKLLHYKP

>S.microadriaticum_B 
MLDLFASASALSHYNDAKVLCRLEGKLGTKRSPSPNPSSPTSSHENCKLGLLQLEYEYPPAFGDIDHPGTFGFKTCPRVVKGLTFQKAQEGSFDQDILENMTSEIRRLEQEGVVGITGNCGFMMHYQCFARYVSPVPVFMSALIQAATMAAAMEPAERVLILTANAESLQPGKDKLLLESGIQVTNSEKFVIRGCENLPGFEAVANAERVDTIRVQNAISAYVLEIIKEESAREGYGAIKMILLECTELPHYADELRRITGLPVFDAVTCVNYFFYATAAQNWNTATFTPHNLSFWTSNFDEDGRVRTGGKCSSDGCAAPGV

>S.microadriaticum_C  OLP88173.1 hypothetical protein AK812_SmicGene30557 [Symbiodinium microadriaticum]
MAKSCLNTGSIPDWIATKARILSEMMRNMLSDEPLLLIRLPAAPSTGPLMAACKAPFNFARYEDRMVQWASAATSALSLWCTDLGEGLLPELVEWMGWSDTGLEVQTNRKMILTPPGEVFGVSKMMHGKPATKPSGPCATLWAEEDTLEGQHQSEINNVAQWRSDTNVIQEPQKKCTFRKRIFEAARRTREVSMKKVFGVLCVDDGLTQEDLVEDGADLQRCHVVCRGITRERLRSDHLDEEALASIRASLFRLCQGHRPLAGLAVDLGYLWMKHQGALRRLVPRWLLLTTPLVQLPLIRTCFRTRDATLLVVWEDAAVSELSWLEASSNIRIDSQVEVIVVRASQPEWSNFLSKQTDQQEQALLLDLVDRVRIRVAELSRKDVAVSSILVDGALSRFSKGLRKATQLPIFDEVSMMGLFSAASSLSEFSEASVVSRLEDRLQRSGNSQNRERDRPTGQLGIVQLDSYEYVRAVGDADHESTFSFQTCPRMAEGLTFEAAQKAAQEPVMLESLRQLAKEMETAHCFGIAGNCGFMQFYQDLVREAVSVPVFLSALVQVPTMAAALDPRDRILILTANETSFREAQELLLRAECCNVALDQIVVRGCENVPGFEAVAKMEQVDTQKVENSLSQFVEEILAESDGAFIKMILLECTELPHYAARLRRVSGLPDLDLVTCANFFAKVLVGSF

>Symbiodinium_sp.C15_A CAMPEP_0192409804 /NCGR_PEP_ID=Symbiodinium-sp-C15-20130923|6074_1 /TAXON_ID=226949 /ORGANISM="Symbiodinium-sp-C15" /LENGTH=320 /DNA_ID=CAMNT_0036574075 /DNA_START=1 /DNA_END=962 /DNA_ORIENTATION=+
XKLQRRRRGTFRISAMPMLMLGGLGVCAGYACALWMKEQEPPKGKDPNIKHASLGVIRLDWSYSPLPGDVGSSDSFEYPVYYRAVEGLTFEVCQKGEMTDEIKARFKEAIRYLDQDKQVSVIISDCGFFMWFQKLARDYTNKPVVMSSLALLPAIHAAVGKTGKRTGKIAIFTANRDSLKTIHETVAEEMPIDWTKKCYLLVDCRDVPGFEAVATGEPVDFDKVSPGIVKKAVELTKNHRIDAFLFECTQLPPFSDDVRAATGLPVYDAVVCADFFVRGFVDNPRFGLNDWQQSWDGKQEAYQLGDVEDKEKLVHYNQTH

>Symbiodinium_sp.C15_B CAMPEP_0192460220 /NCGR_PEP_ID=Symbiodinium-sp-C15-20130923|119450_1 /TAXON_ID=226949 /ORGANISM="Symbiodinium-sp-C15" /LENGTH=683 /DNA_ID=CAMNT_0036646103 /DNA_START=1 /DNA_END=2050 /DNA_ORIENTATION=+
XLDQRLQLMEMELQNLRQRNGGAMQMASANPMGLNHFAPQFMGPPSLQMTPRQPEETVDPQEVDRRRKAHQEMLALHHDLLQSHTSLQKQHADLMKAHKELLHAFKNASFNGAAASAAVAKKQVKHPALGVVRLDYDYPPAPGDSDHPASFGYDVYFRCVPGLSFEMCQTGQFTEEVERRFADAIKHLEARGVSAITGDCGFMMAFQVLARKIAAKPIFMSSMVQCPIIAAALDPDDQIMVLTANEHSLKPQKEILMTSCGFDVEEHRFVIHGCQDVPGFDAVAKGEKVPLDIVQPGIIKMALDLIQKNPMIRAILLECTELPPYADALRYHTGLPVWDAITAADFYVSAFQDNPRFGISDWQQEWDEEQEHYELGTHLTKDELLLLQNKAVHKKEKKQRALLHKKKLDKVQRKVRKQQAPILGVIRLDYNYPPAPGDIDFPGSYDYDVLFRVVPGFTFAMAQSGKLSEAVEQEFIDAVRWLERKGVSGITGDCGFMMAFQPLASAIASVPVFMSAMMQCPMISIAFDKYDKILILTANGDSLKPQKETLLKQCGFNVDDRRFMIVGCQDVPGFDAVAKGEKVDVDYVTPGIVYMVKEILKQHASIRAICLECTELPPYADALRSETKLPVFDAITNADFFISARRDNPRFGFNQWQLDWDGLQDNYEFGSNLTAEQAEKLLN

>Symbiodinium_sp.C15_C CAMPEP_0192423434 /NCGR_PEP_ID=Symbiodinium-sp-C15-20130923|18175_1 /TAXON_ID=226949 /ORGANISM="Symbiodinium-sp-C15" /LENGTH=556 /DNA_ID=CAMNT_0036593715 /DNA_START=39 /DNA_END=1703 /DNA_ORIENTATION=+
MGCTTSSAATNLASLPQSLVETFGSYDVFVKENKAKLPVLGMLMLDAKSGKRDMGGFDHPGSFSYQIKQQVVKGLTLEVCHSGKLTPDLEKSFVASISALEAAGASVICGDTGFMMWFQSLARQSTKLPVILSSLAVLPSITCSYGAHEQIAVLTADSQLLKPMATLIHDECSVDINDQRFVFVGCEDIPGFQQISAGQHDDAAKMEAGLVAKATKVLEEHPQVRAFLLESTELPRYAKALRKATFRPVFDALNLCDFYIASHLDNPRFGVKDWDDAKQGKRPEFNFGQLVSNATEIVKPVLDTLKVTDIAMQIYETSKQAAVSMLVRSKRAGITLGVIRLDYHYPPAPGDVDHPGSYPYEVHYHMVKGLTFEMCQAGKLTPEVETAFLQGIKDLEAKGVSVITGDCGFMMWLQELARRNTKLPVIMSSLATLPAITASYTRNEQVAIFTANGQSLLGMEQLIKAECGVDVKDKRYIFVGCEEVPGFEAVALGQKVDVRKVTPGIVKKAQEILTKHPQVRAILMECTELPPYSDAVRHVCGVPVFDXALGQKVDVX

>Symbiodinium_sp.C15_D CAMPEP_0192423268 /NCGR_PEP_ID=Symbiodinium-sp-C15-20130923|18047_1 /TAXON_ID=226949 /ORGANISM="Symbiodinium-sp-C15" /LENGTH=647 /DNA_ID=CAMNT_0036593495 /DNA_START=1 /DNA_END=1942 /DNA_ORIENTATION=-
XFDIALGRSGLAGADKGENSGXEMVQMTMVTEVQKMKDMTDMKDMKASKLEAVDNLKGVDSVDVISTEVQTACGNQQQYSNEAFVAQPVITTNAEDDTSAPSPQPLAPVAPVAPTLSQRLFKAAKKTKAAQTKECFAVLCLDKGDGDEEVIEVKEAGCKRLLSVCKGVTKEKLMSDRLDSSAVASIKACVDRIIGKAGKESIAGISCDVGYLWLKHQRTLRQALPQFPVLTTPMMQLPFIWTCFGNEKTLLVTWKDEVLCEDSESHHLDFLDTAGIRLDTDRVEILTLSTSDLEWSAFLSGMTTHTTASEHERLLNQLVNMVHQKVIQFSDKDGVGHGVNSVVLDSMLSPFSKELSAATDLPVFDEVSMLRLFSSASSLSHFSDANVLCRLDESQSQSQRSKIDTIDGTRMGLVRLEHEYPYGVGDIDHGSTFPFQSCPGVVQGLTFEQAQRGSKDPVILENLKRVVDQMEAKECFGIAGNCGFMHFYQEFVKNYATVPVFMSALVQVPTMAAALEPDERILILTANESSFMESRDALLSAEGRPFCDFNRVLVRGCEHVPGFEAVANATLVDNIKVQENMSKYVEEILEQEKDSAKGPIKSILLECTQMPHYAAAIRQSTGLPVFDVVTCVNFFASSLCPRHERRG

>Symbiodinium_sp.Mp_A CAMPEP_0192603402 /NCGR_PEP_ID=Symbiodinium-sp-Mp-20130822|28546_1 /TAXON_ID=230996 /ORGANISM="Symbiodinium-sp-Mp" /LENGTH=301 /DNA_ID=CAMNT_0036815439 /DNA_START=65 /DNA_END=970 /DNA_ORIENTATION=-
MPLIIGGLCGAALGFGAAAWVENHKPPKGKDPNIKHASLGVVRLDWSYHPVAGDVGSSDSFEYPVVYRAVPGLTFEVCQSGKMSPEIKQSFKEAIEYLDKERGVSVITSDCGFFMWFQKEARLYTAKPVVMSSLALLPALHAALGTDGKIAIFSANSVSLAPMHDTVAAECGVDWNEGCYVLVGCQDVEGFDAVAHGDPVDLAKVTPGIVRKAKAVLAEHPDIHAILMECTQLPPFSDDVRAATGLPVYDAIVSADFFIRGFVDNPRFGLNDWHQAWDGQQEEYKFGDHVKDKSNLVHYKG

>Symbiodinium_sp.Mp_B CAMPEP_0192627018 /NCGR_PEP_ID=Symbiodinium-sp-Mp-20130822|90026_1 /TAXON_ID=230996 /ORGANISM="Symbiodinium-sp-Mp" /LENGTH=708 /DNA_ID=CAMNT_0036843329 /DNA_START=61 /DNA_END=2187 /DNA_ORIENTATION=-
MMPGFSPIDSRLDMLEMELQRLKGVRPPPFGATGLPHMTFTQPQQALAPMVPPGSAFAPNYAMPHEPTGPAPALANVEGKTTSEIMTAYKDIALALKDAQAKHNDLLLRHTELSKHHADLMKAHHDLLEQLKKGGIAKAGAGTNGGHRAMHPSVGVVRLDYDYPPAPGDSDHPGSFGYDVFFRCCPGLTFEMCQAGKFSEEVERRFADAIKHLEARGVSAITGDCGFMMAFQVLARKIASKPVFMSSMVQCPIIAASLEPADQILILTANDLSLKPQKQVLMKSCGFDVDEDRFIIKGCQHVPGFEAVALGQKVPLEKVQPGIVQLTLDSMKEHPRISAILLECTELPPYADALRYHTGLPVWDAITCADFYIAACKDNPRFGQNDWQLEWDGEQEEYELGKNLTKDELDCVVCKKKELAEKKARALHKKKKLDKIQRKVRKQQAPMLGVLRLDYNYPPAAGDIDCPGSYDYDVLFRVVPGFTFEMAQSGKLSPDVEKEFIGAVKWLENKGCGGITGDCGFMMAFQPLARKIASVPVFMSAMMQCPMISIAFDKYDKVLILTANDATLKPQKETLLSQCGFDVDDDRFLIRGCQNVPGFDAVAKGEKVDVEYVTPGIVYMVKQLLKKMPTIRAICLECTELPPYADALRAETKLPVFDAITNADFFLSARQDNPRFGFNQWQLDWDGEQDEYEFGQNLTAMQQAKLIN

>Symbiodinium_sp.Mp_C CAMPEP_0192576804 /NCGR_PEP_ID=Symbiodinium-sp-Mp-20130822|7847_1 /TAXON_ID=230996 /ORGANISM="Symbiodinium-sp-Mp" /LENGTH=564 /DNA_ID=CAMNT_0036782987 /DNA_START=54 /DNA_END=1748 /DNA_ORIENTATION=-
MGCASSTASSLAALPQSLAQSFASYEIFVKESKAKLPVLGMLMLDGKGQQDVGSFDHPGSFSYLVKQRVVKGLTMEICQSGSLTEDLEKAFVESIAALEAAGASVICGDTGFMMWFQPLARRSTNLPVILSSLAVLPSVTCSYGAHEKIAVLTANSESLKPMASLIHDECGVDVSDSRFVFVGCEDVPGFEAIAAGQHGDFAQMEAGLVKKAIAVLEEHPQVRAFLLESTELPRYAKALRKATFRPIFDAVNLCDFYISSHLDNPRFGVADWDEAKQGKKPQYNFGQLMSDTAGIVKPVLDTLKVTDVAMQIYESSKQVAVSMLARSRRAGVKLGVIRLDYHYPPAPGDVDHAGSYAYEVHYHMVKGLTFEMCQAGKLTPEVETAFLQGIKDLEAKGVSVITGDCGFMMWLQEKARRNTKLPVIMSSLAILPAMTASYHKDEQIAIFTANGKSLLGMEQLIKEECSVDVKDQRFIFVGCEEVPGFEAVALGQKVDVKKVTPGIVQKAQKILTQHPKVRAILMECTELPPYSDAVRHVCGIPVFDAITACDFYIASHVEHPMMKA

>Symbiodinium_sp.Mp_D CAMPEP_0192623584 /NCGR_PEP_ID=Symbiodinium-sp-Mp-20130822|75336_1 /TAXON_ID=230996 /ORGANISM="Symbiodinium-sp-Mp" /LENGTH=628 /DNA_ID=CAMNT_0036838139 /DNA_START=1 /DNA_END=1886 /DNA_ORIENTATION=-
XFGSRFGPNLPLSMITSPTSSAKCRSMLLSLAKVAEKKRSEKTFAVLCVDEGNWPHEVMRVDTGAGIKVMSKCKNVTRACLMTDTLDKDSLKSIRECFERLSSVAEEITGVTADLGNLWLKHHSAVRSVIPERPVYLTPIIQLPMISASFKSSEQTLLVTWGSQDHVDSMKPKFVSDCNIVLDMDRLETLGVDPLQDSRWARYLNFDTDAAEDEALGSVLVCMVLEKIAAINVEGKKDKLIKSIIVTTRLSMFSGKLREETGLPVFNEITMLNLFSSASSLSHFHDAKVLLRLDEKLAKAPSPRSPTSPACAAGPKPRLGLLQLEYEYPPAFGDVDHPGTFGFQMCPRTVKGLTFERAQEGSFDPSILEHMAKEIQALEEEGVVGITGNCGFMMHYQCFARYVAHVPVFMSALIQAATMAAATEPLERVLILTANASTLQPGKDKLLLESGIQVTASDKFVIRGCESLPGFEAVANAERVDTIRVQAAISDYVMRTLKEENEKDGAGAIKMILLECTELPHYADELRRTTGLPVFDAVTCVNYFFHATAASNWNTGTFTPHNPSFWSSNFDADGRKLKDAGAPARSESDESSAKLGEVSAVFSKSQLEIVQSIIGVHAYLHSPEWLQL

>Symbiodinium_sp.Mp_E CAMPEP_0192649158 /NCGR_PEP_ID=Symbiodinium-sp-Mp-20130822|189624_1 /TAXON_ID=230996 /ORGANISM="Symbiodinium-sp-Mp" /LENGTH=730 /DNA_ID=CAMNT_0036871389 /DNA_START=1 /DNA_END=2192 /DNA_ORIENTATION=+
XADLRNMERKENVLPHSPWFYKGAQAQAEQQLPQNPQHIRRPARDEPQKLWLTAEQFGEEADASTEAGTEGSTTSEEEDDEEPEKKVLPKAASVVLSNPKVCPALPEAQPRSSERGLLSQRLFTAARRTQQALTRETFAVLCLDEAIAVHSQEVEEVSEDGVTRLLSVCHGVTRAHLMPDQMSTKAIESIRACLDRITCRLAGGLLAGVTVDVGYLWLKHQRTLRQLFPSLPVIITPLLQLPLILTCFGTTAKTLLVTWEDADAPDPHLSILEAAGMRLDQTRVETLTICATSAKWPDFLFRTTTAAEERELLLEVVNMVQQRLMTLLDEDVRINSIVLDHGLAKFGSYLSDMVRMPVFDEASALSLFKSASSLSHFSDANVLCRLEAMLTQREPEGHGLRHTQETNGLGIVQLEYEYVAAVGDVDHHSTFSFPTCQQTVEGLTFDKAQCGVQEASILDSLMSMVELMESEGCFGITGNCGFMHHYQWLARDAASVPVFLSALVQLPVMAMALEPEDRILVLTANESSFMKFRDELLSADGIQARVFDRVVVRGCEDVPGFEAVANAEQVDTIKVQENLSKYVEEIMAEDAGQIKMILLECTELPHYAAEIRRKSQLPVFDIVTCANFFAKVLLRSNHGRAPEFDACAFTVSSPLAPWQSNSHSNSHQLPDELSSCIKDMREIDMLKTEKTSAASASVGETIRARTSTVTAVLPSWQPASTTLAFRESAG

>Symbiodinium_sp.C1_A CAMPEP_0199584958 /NCGR_PEP_ID=Symbiodinium-sp-C1-20140214|19746_1 /ASSEMBLY_ACC=CAM_ASM_001145 /TAXON_ID=226962 /ORGANISM="Symbiodinium sp., Strain C1" /LENGTH=301 /DNA_ID=CAMNT_0045427509 /DNA_START=65 /DNA_END=970 /DNA_ORIENTATION=-
MPVLMLGGLGVCAGYAFAVWVKGQEPPKGKDPSIKHASLGVIRLDWHYHPLAGDVGSTDSFEYPVFYRAVPGLTFEVCQSGVMTPEIKEHFKEAIRYLDQDKQVSVITSDCGFFMWFQKEARQYTAKPVVMSSLALLPAIHAALGTDGKIAIFSANSESLQPMHDTVAREMGVDWNADCYVLVGCQDVEGFEAVATGEPVDLGKVTPGIVKKAVEVTKTKNIHAILMECTQLPPFSDDVRAATGLPVYDAIVCADFFVRGFVDNPRFGLNGWHQRWDGKQETYKLGDVEEKEKLVYYSPTH

>Symbiodinium_sp.C1_B CAMPEP_0199597350 /NCGR_PEP_ID=Symbiodinium-sp-C1-20140214|27762_1 /ASSEMBLY_ACC=CAM_ASM_001145 /TAXON_ID=226962 /ORGANISM="Symbiodinium sp., Strain C1" /LENGTH=685 /DNA_ID=CAMNT_0045441819 /DNA_START=1 /DNA_END=2056 /DNA_ORIENTATION=-
XGLDQRLQLMEMELQNLRQRNGGAMQMASAPMGFNHFAPQFMGPPSVQMTPRQEENVDPQEVDRRKKAHQEMLALHHDLLQSHTSLQKQHADLMKAHKELLQAFKNASFNAAGGAAGAAAAAKKMVKHPALGVVRLDYDYPPAPGDSDHPASFGYDVYFRCVPGLSFEMCQTGQFTEEVERRFADAIKHLEARGVSAITGDCGFMMAFQVLARKIAAKPIFMSSMVQCPIIAAALDPDDQIMVLTANEHSLKPQKEILMTSCGFDVEEHRFVIHGCQDVPGFEAVAKGEKVPLDIVQPGIIKMAMDLIQQNPMIRAILLECTELPPYADALRYHTGLPVWDAITAADFYVSAFQDNPRFGISDWQQEWDGEQEHYELGTHLTKDEMLLLQNKATHKKEKKQAALLHKKKLDKVQRKVRKQQAPILGVIRLDYNYPPAPGDIDFPGSYDYDVLFRVVPGFTFAMAQSGKLSEAVEQEFIDAVRWLERKGVSGITGDCGFMMAFQPLASAIASVPVFMSAMMQCPMISIAFDKYDKILILTANGDSLKPQKETLLKQCGFNVDDRRFMIVGCQDVPGFDAVAKGEKVDVEYVTPGIVYMVKQILKQHASIRAICLECTELPPYADALRSETKLPVFDAITNADFFISARRDNPRFGFNQWQLDWDGLQDNYEFGSNLTAEQAEKLLN

>Symbiodinium_sp.C1_C CAMPEP_0199555188 /NCGR_PEP_ID=Symbiodinium-sp-C1-20140214|794_1 /ASSEMBLY_ACC=CAM_ASM_001145 /TAXON_ID=226962 /ORGANISM="Symbiodinium sp., Strain C1" /LENGTH=678 /DNA_ID=CAMNT_0045394265 /DNA_START=1 /DNA_END=2032 /DNA_ORIENTATION=+
XPRWVPPLSPLPSPLPPMGPMGLTGMQGMTPRLLPMPPQHLNKPSFVHPPPQDGFEMEEEDFKELQTLHQELVDSHNELRNEHAHLLKAHEDLIIAMRQNATNGAEKNLKRHPALGVVRLDYEYPPAPGDSDHPGSFGYDVYYRCVPGLTFEMCQSGQFTELVERRFADAIKHLEARGASAITGDCDFMMAFQVLARKIASKPIFMSSMVQCPIIAASLDPDDDILILTANSESLKPQKEILLTSCGFDVSKERFHIHGCEDVPGFEAVSLGQKVDVEKVQPGILQLVKGIIKEKPEIRAILLECTELPPYADALRYHTGLPVWDAITAADFYVTAFRDEPRFGQQDWQREWDGQQEAYELGDHLTKDEQALLVNKAQKNLGKKVEALSKGQQIEQIQKKVRRQQAPILGVIRLDYNYPPAPGDVDFPGTYNYDVLFRVVPGFTFAMAQSGQLSEDVEQEFIDAVKWLEMRGVAGITGDCGFMMAFQPLASSIASVPVFMSSMMQSPMISVAFDKYDKVLILTANDESLKPQKETLLRQCGFNVDDQCFMIVGCQNVPGFNAVAEGRKVDVEYVTPGIVYLVKQHLKKHPSVRGILLECTELPPYADALRDETGLPVFDAITNADFFISARMDNPRFGFNQWQLGWDGIQDTYEFGSNLSFXKGVETLELTVELTANG

>Symbiodinium_sp.C1_D CAMPEP_0199592752 /NCGR_PEP_ID=Symbiodinium-sp-C1-20140214|25073_1 /ASSEMBLY_ACC=CAM_ASM_001145 /TAXON_ID=226962 /ORGANISM="Symbiodinium sp., Strain C1" /LENGTH=584 /DNA_ID=CAMNT_0045436773 /DNA_START=1 /DNA_END=1753 /DNA_ORIENTATION=+
XKRSTPSETDAMGCTTSSAATNLASLPQGLAETFASYEIFVKENKAKLPVLGMLMLDQKSGKREMGGFDHPGSFSYQIKQQVVKGLTLEVCHAGKLTPDLEKSFVASISALEAAGASVICGDTGFMMWFQSLARKSTKLPVILSSLAVLPSITCSYGAHEKIAVLTADSQLLKPMATLIHDECSVDINDQRFVFVGCEDIPGFHQISSGQHDDAAKMEAGLVAKATKVLEEHPQVRAFLLESTELPRYAKALRKATFRPVFDALNLCDFYITSHLDNPRFGVKDWDDAKQGKRPEFNFGQLVSGATEIVKPVLDTLKVTDIAMQIYETSKQAAVSMMVRSQRAGITLGVIRLDYHYPPAPGDVDHPGSYPYEVHYHMVKGLTFEMCQAGKLTPEVETAFLQGIKDLEAKGVSVITGDCGFMMWLQELARRNTKLPVIMSSLATLPAITASYTRDEQVAIFTANGQSLLGMEQLIKAECGVDVKDKRYIFVGCEEVPGFEAVALGQKVDVRKVTPGIVKKAQEILTKHPQVRAILMECTELPPYSDAVRHVCGVPVFDAITACDFYIASHVEHPMMKTWSHAPLG

>Symbiodinium_sp.C1_E CAMPEP_0199605684 /NCGR_PEP_ID=Symbiodinium-sp-C1-20140214|37686_1 /ASSEMBLY_ACC=CAM_ASM_001145 /TAXON_ID=226962 /ORGANISM="Symbiodinium sp., Strain C1" /LENGTH=227 /DNA_ID=CAMNT_0045451253 /DNA_START=1 /DNA_END=683 /DNA_ORIENTATION=-
XQLDTHFPRIPGDIACRDTYHRPVGVQIIDRAQVASVVNADPNGLDITGFTSALASLENIGADITSKDQIISTSCGFMIYFQESFSKMTDKTFISSSLIALPELRSRFPDPEIMVITFDADVLASPAYQPALDGFAGPVIGLEKWMHLYEVISQDLVDLDFHKAELGMDQLITAALRRFPVKAIILECTNLPPYKHVIRRHFAGEIIDCLSVLEAASPGLVKEQHLM

>Symbiodinium_sp.C1_F CAMPEP_0199596160 /NCGR_PEP_ID=Symbiodinium-sp-C1-20140214|27039_1 /ASSEMBLY_ACC=CAM_ASM_001145 /TAXON_ID=226962 /ORGANISM="Symbiodinium sp., Strain C1" /LENGTH=587 /DNA_ID=CAMNT_0045440493 /DNA_START=1 /DNA_END=1762 /DNA_ORIENTATION=-
XHMAAYSSSPTSTSPTSTSPTSPQSEARARGRLLQLAKVAEEKRSQQTFAVLCVDEGTWPQDVMKVDAGCALKLMSRCKGVTRACLMADLDAEALRSIRECFERLLAVSESIIGVTADLGNLWLKHHSAIREVISERPVYLTPIVQLPMISASFKSREQTLLVTWGSQKEVEMLKPTFCSGCNIVMDLDRLEILGVDVSQDARWARYLNFDTNTDEDMALGSGLLQMVKDRISEVNVQGKKDMLIKSLIVTTRLSMFSNLLREGTGLPVFNELTMLNLFSSASSLSHFNDAKVLCRLSDKLARSPAKSPGVSPGGCKLGLLQLEYEYPPAFGDVDHPGTFGFKTCPRIVKGLTFEKAQEGSFDQNILEEMSCEIKKLEEEGVVGITGNCGFMMYYQCFARHIAKVPVFMSALIQAATMAAAMEPAERVLILTANAATLQPG

>Symbiodinium_sp.C1_G CAMPEP_0199588256 /NCGR_PEP_ID=Symbiodinium-sp-C1-20140214|22040_1 /ASSEMBLY_ACC=CAM_ASM_001145 /TAXON_ID=226962 /ORGANISM="Symbiodinium sp., Strain C1" /LENGTH=668 /DNA_ID=CAMNT_0045431505 /DNA_START=1 /DNA_END=2004 /DNA_ORIENTATION=+
XAKWPGADEVDNSGXEMVQMQTMVTVQVQDMNDMKASKLAAVDNLKGVDVISTKEVHTACGNEQKQYSNEAFVAQPVITANAEDAASAPRVAPVAPVAPTLSQRLFKAAKKSKAAQTKETFAVLCFDRGDGDEEVVEVKEGGCKRLLSVCKGVTKEKLMSDRLDCSAVASIKACVDRILGKAGKESIAGISCDVGYLWLKHQRTLRQALPKFPVLTTPMMQLPFIWTCFGNEKTLLVTWKDEALCEALCETDSESSESHHLGHLGFLETAGIRLDTDRVEILTLSTSDLEWSPFLSGMTTPSENEKLLNQLVNMVHQKVIQLLDKDGVKGVKGVGVNSVVLDSMLSPFGKELSAATNLPVFDEVSMLKLFSSASSLSHFSDASVLCRLDEKSQSQRSKIDGTRMGLVRLEHEYPYGVGDIDHGSTFRFQSCPGVVQGLTFEEAQRGSKDPVILENLKRVVDKMEAEECFGIAGNCGFMHFYQEFVRDYATVPVFMSALVQVPTMAAALEPDERILILTANESSFMESRDALLSAEGRPFCDFNRVLVRGCEHVPGFEAVANADLVDNIKVQENLGEYVKEILEQEKESDKGPIKSILLECTQMPHYAAAIRQSTGLPVFDVVTCVNFFASSLCHPLPKAQVLNGVNGDAKKCDHDRQCPTDVEHQRKG

>C.goreaui clago109
MGGVMTTARGGQALYGAHLGILMLEARFPRIPGDMGNATTWPFPVHYRVVRGASPDRVVRQRAEGLTDAFVAAARELVADGVDGVTTNCGFLSLIQGELAAACQVPVATSALMQVPIIQSLLPPGRRVGILTVSAEDLTAAHLQAAGVPADTPVVGTEQGREFSRVILNDELEIDVAAASDDLLQAGRRLVSDHADVGALLLECTNMAPYARLLRAELGLPVFDIYSFITWFHAGLRPHAFGPPVPGAAWRGV

>A.temarense_A CAMPEP_0186397762 /NCGR_PEP_ID=Alexandrium-temarense-CCMP1771-20130823|410328_1 /TAXON_ID=2926 /ORGANISM="Alexandrium-temarense-CCMP1771" /LENGTH=865 /DNA_ID=CAMNT_0029195673 /DNA_START=1 /DNA_END=2592 /DNA_ORIENTATION=+
XAQPSRPPHRAEMKSMAKSHSMTSLSNPFPMMSNYGPGPMQGSDRLDELEMELNQLKAMRQQELYYGQERLAGIARPGGGPMPYAQRPASASMQLPPLSPQPYMQAPFQHQQQQQQQQQQQQQQQQQQQQQQQQQQQQQQQQFVPMPYAMPPMQPPPPAGVSSQAHHDLLTAHKQMLVAMKEQEERHSQLLRTHTELMRAHTDLIKKATAAGASKEKKLKKNPSLGVVRLDYKYPPAEGDIDCPASYGYDVFYRVCPGLTFDMAQDGHFTEAVEREFAEAIKYLEMRGVSAITGDCGFMMAFQVLARKIASKPIFMSSXAIKYLEMRGVSAITGDCGFMMAFQVLARKIASKPIFMSSMCQCPVISAAFEPNDQILILTANGATLKPQKQVLLNSCGFDVNEERFVIKGCQDIEGFDAVAKGEMVPLEIVQPGIVKLTLEILKTRPSIRAILLECTELPPYADALRAATGLPVWDAITGADFYIRAFRDAANFGFSEWQEEWDKQQDSYAFGQNLVESDKKKLVNFADDPSQPEVKRSTTSRKALAVSIRTQPEAVEVAKRTQRKLVSKQAPTLGVVRLDYNYPPAPGDIDCPASYSYDVLFRCVPGLTFEMAQAGKMTATVHEEFVKAVRWLENKGVCGITGDCGFMMAFQPIASKAATVPVFMSSMVQSPMISVAFDKYDKILILTANSTTLKPQKEILLSHCGFDVDDSRFVIYGCQDVPGFDAVSKGDKVDVEYVTPGIVKMTKDILLKEPTIRAILLECTELPPYADALRAASGLPVFDAITCTDFFVSAYKDNPRFGLNKWQCPWDGENEEYELGQNLSADQAGNLIKAEGNLPAARPAVGQASGLELTLIHGDSAPQA

>A.temarense_B CAMPEP_0186178466 /NCGR_PEP_ID=Alexandrium-temarense-CCMP1771-20130823|2738_1 /TAXON_ID=2926 /ORGANISM="Alexandrium-temarense-CCMP1771" /LENGTH=764 /DNA_ID=CAMNT_0028940589 /DNA_START=1 /DNA_END=2293 /DNA_ORIENTATION=+
XRLEQLEQDIGGGANLRAVGAQIMMSGPGMQGYGGYASMPNRITAADRLEQLEQELYHLKSQRQEEHQYPPGPVLPDSGVMGPMRLPPLSHNVSVQSGGQLMQQVPNFIPVPYPVHQPAAPATAASAGPSEQEHQELLVAHRELLDTMQKQQTRHTELLKSHSELMKAHMDLLKQTMNPGGGAAKKEAKKFPALGVIRLDYNYPPAGGDTDCPASYGYDVFYRAVPGMTFEMAQAGTFTEAVERRFAEGIKYLEQRGVSAITGDCGFMMAFQVLARKIASKPIFMSSMVQCPVIAAAFEPHDQILILTANGNSLRPQKEVLLNSCGFDVNEDRFVIQGCQAIPGFDAVAKGEKVPLDIVQPGIVKMTMDILKTKKAIRAILLECTELPPYADALRASTGLPVFDAVTGADFYVNAFKDNERFGVSDWQEHWDQAQEEYEFGQNLTEKDKALLENYHPTKKEEHRYKKKKQDMAKKKDDAKYLLEKTKKNLTRKAAPILGVVRLDYNYPPAAGDIDCPASYDYEVLFRCVPGLTFDMAQAGRMTHTVQQEFVAAIKWLEAKGVAGITGDCGFMMAFQPIASEIASVPVFMSSMVQCPMVSVAFDKYDKIIILTANSKTLKPQKETLLSRCGFDVDDARFIIYGCQDVPGFDAVDKGEKVDVEYVTPGMVKMTKDILKKDPTIRAIVLECTELPPYADALRKSTGLPVFDAITCADFFISARKDNPRFGLNQWQNDWDGVVNEYELGGNLSADXEGQAAECMSFPA

>A.temarense_C CAMPEP_0186226756 /NCGR_PEP_ID=Alexandrium-temarense-CCMP1771-20130823|37484_1 /TAXON_ID=2926 /ORGANISM="Alexandrium-temarense-CCMP1771" /LENGTH=781 /DNA_ID=CAMNT_0029000513 /DNA_START=1 /DNA_END=2339 /DNA_ORIENTATION=+
XYGSNFSHVGAQILMQSGSAPGGPPPAWAAMQQQQQQQPPKLNIHDRLDSLEHEIARLRTPRPAQHTDFHSMDPPMSSRQHPAMAAAAQHALMHHGAMAVAAQQALLPQQVPSSYGVPPLPLANIGPCSTGPASSARTEEHQQLLSVHKQLLQTMDRQETRHTQLLNSHRELMKAHKDILAMQAKGKGGPTKKKHPGLGVIRLDYNYPPAAGDTDSQASFNYDVFYRVVPGMTFEMAQRGKFTEEVERNFAEGIKFLEMRGASAITGDCGFMMAFQVKARQIATKPVFMSSMVQCPVIACAYDKKDQILILTANGHALRPQKEVLLSSCGFDVNEDRFIIKGCQDVPGFDAVAKGEAVPVEVVQPGIVKLALGMMKQHPRIKGILLECTELPAYADALRAKTGLPVWDAVTACDFYVSAFKDNPRFGVQDWQSEWDEEQDDYTFGMNLIEADRKELVHKVGGTKQKKKADPRVRKVAEKTKQKLKRQKAPILGVIRLDYNYPPAEGDIDCPGSYDYDILFRCVPGLTFDMAQSGKMSFTVQQEFVAAVNYLEKKGACGITGDCGFMMAFQPLAREIANVPVFLSSMVQCPMISVAFDKYDKIMILTANSATLKPQKDVLLNQCGFDVDDTRFVIYGCQDIPGFDAVEKGEKVDVEYVTPGMVHMVQEILKKQPTIRAICLECTELPPYSDALRKXDWPPGLRRDHVRGLLRVRQEGQSEVRHEPVAERLGRGGGGVRARAELGGGPAQPPDQRLGGLALPLPDSRGGWACWSFEGFARAPT

>A.temarense_D CAMPEP_0186321532 /NCGR_PEP_ID=Alexandrium-temarense-CCMP1771-20130823|165856_1 /TAXON_ID=2926 /ORGANISM="Alexandrium-temarense-CCMP1771" /LENGTH=678 /DNA_ID=CAMNT_0029103759 /DNA_START=82 /DNA_END=2114 /DNA_ORIENTATION=-
MAQSPASAEAKLPPLEELVVQIRKASPGILKQRHASLFCRVSNAATARELVSWMTDQPWCKGKEHACNVSQALLDTGLMWNAAGSCSIFGTEGASLDMIFQVTQTFTIRDMDVMIDRLECIAKGIKVGDRKFRGQTYPQCFFATEILEYLTAQGIAGSKAEAIEACHQLCAKHVMHRVDKDPLRRKKGQPFGFDAGRYPYRLSRDEMKLLGFDVRGISHSFVLSTADRIHADLAKNNQGFFGRECVEWLSREGCGRTEKECTILAEYFVAAWIMRHIDEDQTCKFSAEKGCAFLRDLVTAKVEKKVILPQQPLKPKDRPLGVIRLDYGYPPIPGDIDHPHSFDFPVVYRKVPGLLFEVAQAGKLTPDVETGMRKAVQDLEAMGAWGLTGDCGFMANYQGFVRGIAAVPVFMSSLSLLPLISQSLGPKDTILITTANSNSLKVLFPHVWQGQEPTRDDYQVSNKFLQEQCGVSLARPEQILVRGFQDIPGFDVVAEATSLLSRKMDPVLISEGIVKDVKSILHARPDIKFILQECTELPHFTVALRQATGLPVMDALSAPETFYHTIKFIIMQSQGVGIAWDIIARSPSRTRRRRDAIQAERGTRPCTRWQDGIMSLTCVWIFCVCASSWGTSFGMHVVLSPSGQGAALVAITGLVGSPSLNGDIMRIFDTRRLAAMCX

>P.aciculiferum CAMPEP_0190608078 /NCGR_PEP_ID=Peridinium-aciculiferum-PAER_2-20130926|2150_1 /TAXON_ID=268820 /ORGANISM="Peridinium-aciculiferum-PAER_2" /LENGTH=421 /DNA_ID=CAMNT_0034382289 /DNA_START=1 /DNA_END=1261 /DNA_ORIENTATION=-
PPYADALRAATGLAVWDAITAADFYISGYEDNPRFGVNDWQKEWEQAPAAPNAKGKAKAKSKADAQKVKQLAKKQAPVLGVIRLDYNYPPAAGDVDCPGSYDYEVVYRCVPGLTFEIARTGMMTYQVQQQFTAAVKWLEMRGASGITGDCGFMMAFQPLARDVASVPVFMSPMLQCPMVSVAFDYYDRIMVLTADGKNLKDQKEVFLAHCGFDVDDARFLIVGCQDVPGYNAAAKGEKVNVEKVTPFICELVRGHLDKCPDIRSILLECTELPPYADSLRMATGLPVWDAITCADFFISARKDNPRFGLNQWQNDWDGVVKEYTLGQNLTPDERSQAKXHQVTLGPCLFAMLPAVSSRGFRWSMTAALAAEVAASSAASAAAATAVAAEAGDRDVWPLEARFSHPSHALTRRLAMFRTAGX

>A.ceratii scaffold580
MQAPALCMPDKSTMSKSVRRQLGLPKQLKLRKPVLGVVRLDYNYPPAVGDIDSPLSYEYEVAYRVVPGLTFEMAQAGTLTPEVGRQLCEAVRYLVEEVEVGAITGDCGFMFNFQPLVRQLHTSRQVPIGLSFRASPKKLSAGFFRHVLAYTLRRSVKSAPPPYTSLDGMKHLIARECGLHLDEERFLIVGAESVPGFEAVAAGEKVDVERVTPGMVALVKDVAGILLECTQLPPYAAPIRKATQLPVIDSVTTANFMMEGCLPPD

>Amoebophyra_ceratii2 jgi|Amoce1|13208|g945.t1
MLPTASNAPPKQRGADGEDTSSSSSSASEDAGDPTATAASGSGREEQEPPRATEVEQVREGAAAGGXGTTTADAHRRGKKHASRRRRKLLAHSRTTGSIMLQDEVSTCRPGMACWFQGLSLQRYEAMFDRVARELRRNQEAATQEDLVTDVIDEGLRSRAASQSHLTDDDIEVRQLDSSCDEVVEQIIPRPRLRTQVSKASSLPRAASRGALSGVSAALPSSPVLGGLPANAAPVTVPPQHCSLRYLNYDSAAAPQQAPPPFGHHGPLGLGEPPGPGPAPGPGPAFATAGGATTTSRRGSSATGASTARGADTFGTLLNPDDAEPTSWSVSVSGVYANGKSQQVMQHYNHSTRRESSTMSASAAAPLMRFPSLLQVPVLGLGILRYDEEEDEPEPGTVAYSSEGVEEEVLELEVDVDSLESEDDDDEDGHYVEGSLASRSLTPAKTRTTGKRSRNTRSTTTLQPRGAPSVDGAGERNDDEDEHVNEVKARLKAVHKSRRSRGNQHQDHQGPSNMSKSPEESLRDLDVDSIQQPSASVSSSSALATGKNGGTSTTGAPGVSSSAATFSTPQKGTSDEGGLLQENALTFSAWDSATSRRIELTSGTTSPTTATGSTSTSRHHSTHGKTSRRRLRSRADTSLTSGYERVSVFRANASKRFQAGLVRRSTDDIALGLKSEKQTRERQTGTRSGTALTMDGAAGAGVGPGGNSTLISDAPPAGGSESDRGGPESTSLAPEGPQAIYAATDYPLVLQKVPGLTPSLVYECAVLPQGQRKPFPEDAANCLYHSLRKLNDDPSVGFISGEDGLMASLQMVAHQVTRKPCCMSPLLMLPTYSRMYKPNSKFIVCTVGVSAQDLYLNVDDLAERVGVSPTKFREHFVIERFEDILLEVEDVAKQGALIAWRIQSHFKVCSSAGVSSSGTGSSSWGNTAQLSELVSALAEEFPHLVNKKNVTRGASTRKQEVSSYLGLPDNQNVVQVPSARPLTTVAGGAPPGALMKSQGQEQQQDGALLNLSAGINGGKHRLCGIFLECTEMSVHSDFLREMLAVPVYDMVALSHALMLGYLDNPLFGRIGWQYHYNQNLYGDYVKSLVDEEGGSTGGSWGKREVESGRQTGGGGGGRGGGDTIMGPLRALKNSEADGAAAGEAVVAEQVVPYVYAQSMLEKRLTVGGHGRTVDVRKFGTAAFSRGASAVILPAADAGGGEAPEAEMAQAAEGLDGGTSSAVFNTASFNADHASAERELESYTTRTRSYPAPASAEGTSRSRETSKGVAGDCTDEDRASYQARRGQVQALIDFLLAKKKAEEQAGGSPMNPPLPPRVGHHTTHSTQPALGCLRIDSLYRPXAAGDVADPRSHEYPLVNRVVPGLTFEVVRSGKLDRAVRRNFVTAVKYLDKHPAVKVITGDCGFMMFFQELAQAYTRKPVALSSLMLITGLNQFIHPEKQICIVTANSGDLEPLIPVVSRVCGMGLQVFADADHGHDGVGSMTGSMLDLVSGTGGAGYSNAPGSSTTGGGALALAAAAAQQQPHLPSFAVGGPGMAPLQNYPFGPGIGMASAAPGGAPASAGAPMLSGTLGGGVGAPTSTSATAGTGPGRPAAGGQLAGSVSYLEEKNPSVGSSSSIARTDSSALSTASSQPKQEQSKIPAPADQMNRTPVAEAPATSNSKSHEYSKAFQFVSHDGKTMNLLAEKLQKLSLVDQDRGGEGEQNGDGKISKPQSKTHTTRRGQKVVLSQNNFLDGAFADELSSKLSALTQAFDAVEQDGKVPGERPPLEAPLLQPGGEQAAEESAVTTQQDQKPPRAAAGREVGAGAAAAELRPAAHHGEHLSGATAQDEKVDTDVERNGTSEGKIQGGRGKEEDAQGCARALTEVVTSSTTPGDHLTLSAATPAAAAFVDVTTVEHILDETTALAAQDVFGAQPHEMRTLKEMFHDEQEARKAHEDPHAPSPELKPIAAGGGAPTSALGLGAGGGFSLGGGSSRGGSPGTGAAPGAALGPTESVSSPRGTGSSVTSLNTSAGPSSIAPSANNSPLAGKAEPAAGGATGDAIFKLVPDAGAAPSGAPGQQNVKRQWQLPSTGAFHQSSQQQGGAGEQQTASGKTAGSSLTEASVAGTGSATIGTGTSSQRSNESSSFVASASGSIAPGTQIKLGTGDHPMAPTDSSSGHDFHIWHPRLQHLAGDTLQGPEQDISPCSPELKSIPKLSRTQKLTSIDPFAAGEQTVRSLSNLDDTDLDSSSFSLSRHGDVFARSRGYHDRSLQGVGAHSMSGSLSLRGRAGGDSLGEYTSRTRQDGRTALGALLLSKASRAQAGGTNSPRDQNLADGIHLNFGRQAQTASIKSNSLEMTTSGAPSSNSKNSSLDVVVAGTARTSSSDLRGSEGGLAARSDSNLSGGLPTTPSHANTNRSSSISGARAHRGSDDDRTSWTGRDGRGLALGQPDFSTMTDDASAASRNRMYPVVGLNNNAADNDPPARNRNAPGVLFSKLRGDNMRPNPLSSLLVGGATPTFPNAAASTRKDYLEDIHVPVALPEGLTPALTRVAEHGQTILGPQQGGKDASQATAGTLAQGRASVSDDQSYNLEPSSHSSSGAGMPFSAPPPPPSFLPDTTSSILGPIEQDFILHDVLTPGERAATAMLGPPTAAHDATQLEAITEDKELVLVTSSVTNNSFLLDHHLDVASAQNSQSLLNVSSSLDTSLAAAMAPAAVDENYPGGGGGATTAADHREISASFQQFLQKANETFQQQQKEKLRVAAAQAVDGGSCAVAEEGNIADLGPATPDGSALLTYHSPVVGAVKSKSGSSSASLPQSQTVGAAEELRPSDVNYWGTLLGASNEMRKQVRKKQSVDEMALQPGLSLLCRSASTDEFLRQQQAAAFANEAYPTSQTPFSTAGGGTIASSLTNLNLASLAGIMKPPGGAPGGGAAGSSDNGHAAEHQVILAGGAHQHLARSNSKGSSHFNLAGGGTGTLHQQYGSSALLSRRDSRYLEVTVVEHHQTIGNQINACAPQHASYPAAGVHPTPAWLQQRLNAAMLQPSTETRHIDRQRFVVMGIEDLDHFDGIAEGYPLNFKDCEPLFLQKVNKLLELHPEIDCFLAECTQLPMFSDSVRALFGRPVYDIVCAAHMIMLGFLQSEHQVLEDGEKTQQNGYAYGYESGINGYGTAAGNIEGGINEAYIFGMELTLEERSQSAELQEFREMFAAAGIPLLEMKKVGGGGEKR

>Amoebophyra_ceratii3 jgi|Amoce1|7280|g5725.t1
MATGTGQLEAYSVAQRTLFLSLLLREGGTESQFPDAALPHTIPHEEIDRFLQASDGDCELAVRAFCGTLLWRRDTLRLAYERRRREVESDGPPQQHPIVEANVHQQLTSGSPARLGLEVRPFVPLMNNGTTRFLGFSGFDRHPIVWSDARLSRPEVVGADHQLAVDNTVYMMECLRRVCYARSLPFKIYVLMDFSGWSLKLASHRLLQRLLVTTLMQHYPETQLRTYIVNAPALFQVAWRIFKAFAPANTVRKVSFLRLEEAKCRRVFQAVEEKRSRRESREVEREASRVGGELLAELVALGNSQEELEEFFLRTPREVLPKEYGGDLLFAPCSMGPGEEVFAGARYMDQELVEAQARANGLPARARDADADHRLLPVRRSGAEGGDPQDKKPSAEFVSGFAHVDTRLHLQRISDSRQNESAEERALSKSKSSVAAGGLNGGTGGAANVVLPRGGFFAGAPAPGCRTRPGKASTHNPLRVREISAIGGDHLPDTNVIPPRTVLPLSPAKAPQAVPCEYACKTCDGFDLEDCGSEAESAHTFASSSTGDVINSAGNGTPGSPRSPRAALGNASRHPHAANALRQPATTSSNPFYVRRSAIVSSPEAARSVGPTSSPHVGSQRTAARDVGRSAQDEFDSAFGDSQLACSPRIVHPLSEVGSPRALDNVSGVRDSSTAWGTSAGELAGGVQQRVVENNARPLHGTSTPTGPAVPPTTANANAGTASSARSSGGNTPLQHQANIDQFPHHNLNHTRTTPQRVYNPRPVTFVEVVEDNPAPTLGIVRIDHEYAPVAGNVAHPSSYAYRSVSLIVPGLTFQMCRKGQMSREVERAFYRVLDTLVFQFRVSGITSDCGFMLYFQAKARAHLKSRSISHVPVFMSAFAHLPAVICGLDADAEVAILTANGRDLMPMLDLCLSGSGGAAGDQEKAARGRASGPGGSSFSLSKMFLTPSRGGKASSPNGFHQGVATTSRDDRGRPWSPLGKDHDFDSDLSTQRRHGHVDSARGHGGTSSTPDSRFVVVSCTRIPGLQEALECGRPLDREEVAHGLAVLTEQVLEAHPRVAVFLLECTELPVYSDVIRRESGGMPVYDAITNADFFMSGALNNARFGSPMSEQVGGSCFYNSGGGGGGAAFSSAPGRVPGAATRKSSGESQESLTWPQGRVGGYGGGFESKYSLCAGDHAGPAFAAAPPPRRYQPASGPQPIMGPPPAQRYPPRNDFYGSYNGYPSSNLGRRSPAHYVGDIAEIEQGGRNSADCAGGRYPQAEQDYRGLTVSESMGMVDDGSLTRRTSDHLLRSLAGLASMGKLGGDFPLDASSTSTRDTNTNTMTPDHGISYGNYNSNAYYAPAPGGLGAGTSTSKQSTDGEQPAVSTAKAPPGSSVGQRNVELMEEFHRRLKRNLGSSEPVTSALIKRKFLQQTLGNPQCWARVQKKKKGNKDGSAAAGEDEDNGTLEVGDVWAMDALDALKSDLGRKNNTQRKLAHGGGWWSATGKWKVVESVKSTRLKEKQQREAEKAEEARRKEEQWQKQEEEKLRAKFNEDVKEKGINVGGIAFSNAGPGAGQNFDAGENSDSDSGYSDDENNSKANKKGGSAGAGGQAALQIINSMAELLTMELGSLTGYGLYGDGKKHPASVSIQDLDLVVDWTRVEPFLLNAPELRPFLSRWKYLSLASRQLRTVAEYEERWMKLEALHPLNDLNWLADQFVFLHLSREYRELGFALDTNPDYKPKVAAANGNGNGNRFGKNGEDEGPGGTAENPAAEQTGENANDAGAANADIKGGSKVRFARAADGQTAPEKLDLTDDRFFERASNDSSYRSLLEKEHLALTDPDAFKPGQFGWISLLELQAVCGAFIELRFPDRNLYIEDSMMTQAMFLKGLEIAFSMTAPVSTVSVPFEVSFDTACVVCEICRILWLRFQKQGGWGKREVSRLEEIFPVDSGDVSNARVFTLLQKGGIPVDAGEEQTGFIDLLRESDINQDGVTSFEEFCYLLKRFDDTLRRQEVARIVEHGYVDLLPGTFLDEWGYILKSRLRGGKGSSTAATTSKNASSSYQYHSIADLRDALTTLGLEQISRERLRQMDKLREELEIDARQMDDYDICFLLGACFQRNTGDFAQLLREWAYEREKKRMGKHAREKKDLLKPTIKLSVMDHLDDVLSQDFKSDWWFNVAKKTLQLSIWEHERPHFLTQKISGKHGGGSAALKAAKERKSAGTEGSTVTMGILSETPGFARAETNENLAEARRTATMGISDYLFSSEPAPFKPVNNLGNQFDTIVQKGFGSPSSPLLWGYSSRNSAPNYIVSSDIFNIDNTCFDNSLRCPKNAQQNLKNVLFSAGKSPPSKQELNKVRHNYQFELEYSAAKVNSGTGKEEAPATARTAPPQILHPFFEFKNPVFGPVHVQLREVGYLKGGGTEADNSQDPSSSVDETHNGASVSEIKASLKKGKYVKYGASNPTTQAKGYFPVVHFDQRFMVGRLGLEEWDKAIYLKDVLPVRLEKMGLSDFVLENGAGRVLESSAKGIFGGGGGSTVTANNVQTAELGLSRHLRPFSQGSELALRQKVVLHPEMVLSEDDRDVLNALVSDYADNMKRLQAGKETAVDADGRSVLKDILYNIHTARPLEEAIEDVLKKTKMQAEATGTVSGTVANVASYFGMAGKTVKTAIFKRLFGIDSRAVRKVEVKNIPAAATSAGEGAEPAASAKKPTRTGALYFLPTTVLQPSLPPQNRGSGDFLLPICSNVARDKSRVMELRVDTEDDKSLSKQSVASGRIHQSALVVVRETSAIAQCLCNGMHKGCSAPGWPPLEKPYFSEQSSKLMQADLEERLGAREEAAAATALLEVARDLQQSEKHMVTQETPDYPPSLDAAGEAHEPFVRVGAEGPLDQKAIIREATQVRVEPNVVMPAPPEMPSSYYADQEKRGGPFDEHGQVFDVDMQGQKKAWENNEVEERAKLNEYQSRLKRLMVLVGEQE

>G.foliaceum_A CAMPEP_0188240084 /NCGR_PEP_ID=Glenodinium-foliaceum-CCAP1116_3-20130913|6335_1 /TAXON_ID=160619 /ORGANISM="Glenodinium-foliaceum-CCAP1116_3" /LENGTH=332 /DNA_ID=CAMNT_0031571451 /DNA_START=1 /DNA_END=999 /DNA_ORIENTATION=+
FGLNDWQAEWDGVQDEYQFGQELIEADRRELVNKVDNKKPXXXXXXXXXXXXXXXMEKIKKQLIKQQAPSLGVVRLDYNYPPAYGDIDCPGSYDYDVIYRCVPGLTFEMAQSGKMTFAVQKEFEAAIKYLEGKGVSGITGDCGFMMAFQPLARDIAKVPVFMSSMVQSPMISVAFDKYDQILILTANSKTLAPQKEVLLNHCGFDVDDDRFLIYGCQDVPGFDAVAKGEKVDIEKVTPGMVAMVRKLLEEMPSLRAILLECTELPPYSDALRAEFGLPVFDAITCADFFISARKDNPRFGLNQWQNDWDGTVDEYQFGQNLSQQERGRLLNK

>G.foliaceum_B CAMPEP_0188434408 /NCGR_PEP_ID=Glenodinium-foliaceum-CCAP1116_3-20130913|269394_1 /TAXON_ID=160619 /ORGANISM="Glenodinium-foliaceum-CCAP1116_3" /LENGTH=882 /DNA_ID=CAMNT_0031778853 /DNA_START=1 /DNA_END=2643 /DNA_ORIENTATION=-
XFAAMMQHPGMMDHHMAQRLDLLEQELLQVKMQTSMGHPMMMHGGYSPSPMAHMANSRAISPMMGMPGQMPMQMMPMQQPYMPYGSHDAMFQTHKRIEEMHKKLVESMKLTEERHEKLLASHGFLMDTHKKMMSSRVGLGKDAKKDAKQHPKLGVVRLDYNYPPGAGDIDSPASFGYDVFYRVVPGLTFEMAQSGKFTEAVERNFAEAIKWLEQKGASAITGDCGFMMAXRNFAEAIKWLEQKGASAITGDCGFMMAFQVIASKIATRPIFMSSMVQCPVIATAYDPNDQILILTANDQSLEPQKDVLLNKCGFDVEEDRFLIYGCQSVPGFEAVAKGEAVPLDKVQPGIVEDDDGNHQEKPEHRRHPPRVHGAAALRGRAPLTMEIIKKNRNIAGILLECTELPPYADALRAATGLAVWDAITGADFYINAYKDNPRFGLNDWQAEWDGVQDEYQFGQELIEADRRELVNKVDNKKPGAAPKTKSKAKSKAAMEKIKKQLIKQQAPSLGVVRLDYNYPPAYGDIDCPGSYDYDVIYRCVPGLTFEMAQSGKMSYTVQKEFEAAIKYLEGKGVSGITGDCGFMMAFQPFARDVATVPVFMSSMLQSPLISVAFDKYDKVLILTANSKTLEPQKQILLNECGFDVEDDRFVIVGCQDIPGFDEVAKGGKVDLEKVTPGMIKLALEVLDQQPSLRAILLECTELPPYSDALRMATGLPVWDAITCADYFISSRKDNPRFGLNDWQFDWDGQQDEYTWGANVPKNEAKYLQHVGEVASAFAAQRCRELHCAHVALAAFVNHRDAMSAGVHLVAWRLEGCASRIRSAGIAPQIIHPVRVAKFGECTAPGMPEPSSLDKLERADLAREAPLGRAQTRDAPNVCGAVX

>G.foliaceum_C CAMPEP_0188294966 /NCGR_PEP_ID=Glenodinium-foliaceum-CCAP1116_3-20130913|39119_1 /TAXON_ID=160619 /ORGANISM="Glenodinium-foliaceum-CCAP1116_3" /LENGTH=653 /DNA_ID=CAMNT_0031629459 /DNA_START=1 /DNA_END=1960 /DNA_ORIENTATION=-
XASSMSGFGNVPQYGSPAAGGVSIDHHHAVYAMYLDAMERLQQLHDQHSQLMSSHLELMEAHSQVLGYAGDLEVAGATGGGEKQKKKKPLKKHPCLGVIRLDYNYPVAEGDTDCAASFGYDVIYRVVPGLTFEMAQAGKVTETVERRFAEAIKYLEGKGVNGITGDCGFMMAFQVLARKIASAPVFMSSMVQCSIIAAAFDENDRILILTANDKSLEPQADILFNHCGIRVDDDRFLIRGCENLPGFDAVAAGKAVPIHIVQPAIVKMVDDILRREKRIGGILLECTELPPYADALRASTNLPVWDAITACDFYVSGYKDNPRFGINDWQAEWDQQQDQYVFGQNLLESEKKNLQMKALSEADLKQAQVAKAKAKAAAKLKKLAKKQAPSLGVIRLDYNYPPAAGDIDAPGSYGYDVIYRVVPGLTFDMAQSGMMTYQVQQRFGEAIKWLEAKGVCGITGDCGFMMAFQPFARDVATVPVFMSSMLQSPLISVAFDKYDKVLILTANSKTLEPQKQVLMNECGFDVDDDRFVIVGCQDVPGFDEVAKGGKVDVEKVTPGMIKLALEVLDQQPSLRAILLECTELPPYSDALRMATGLPVWDAITCADYFISSRKDNPRFGLNDWQFDWDGVQDEYTFGANVPKNEMRYMKNKA

>G.foliaceum_D CAMPEP_0188425482 /NCGR_PEP_ID=Glenodinium-foliaceum-CCAP1116_3-20130913|264918_1 /TAXON_ID=160619 /ORGANISM="Glenodinium-foliaceum-CCAP1116_3" /LENGTH=879 /DNA_ID=CAMNT_0031769897 /DNA_START=1 /DNA_END=2636 /DNA_ORIENTATION=+
GGSMRAAGAQIAMFHQAQQGAMAAPIAWGTPRVHHGGGVVSLVPGAPGVHDRLDMLEDELSLMRAELGNSRMTKVLSPTVSYQAPQVQQQMVPAPRYMPQEVADPGPGAGPQEPVVALKDYQQLHQMHRDLVTKMVELQGRHSELLGNHHQLIMAHADVLNMAANMQPAVAAIANDPAKAEDADKKKHPTLGVIRVDYNYPAAKGDVDCPASFGYQVIYRVIPGLTFEMAQSGKFTEAVERRFAEGIKFLEQKKVHAISSDCGLLMAFQVLARKIAAAPVFMSAMVQCPIIAAAFDPADRILVLTLDGPVLKKQKEVLMSTCGFDVDENRFIIQGCKHLPGFDAVDRGEPVPVDLAQPAIIKQTMECLKSNFSLRGILLESTELPAFADALRAATELPVWDSITCADFFISGYKDNPRFGIDDWQKEFDEEMKNDYAFGDNLTKKEQDALVTNTAQAKAAAKGKAKAKSKAMLKKLKKNAAKAKAPVLGVLRLDYNYPPAAGDIDCPGSFDYDVIFRMVPGLTFEMAQSGNMSYTVQQQFIGAIKWLESKGVCGITGDCGFMMAFQPIAAGRRQRARVLVLDDTLESKGVCGITGDCGFMMAFQPIARDVASVPVFLSSMIQSPMVSVAFDKYDKILILTANSMTLQPQKEILLSQCGFDVDDDRFIIVGCQDVPGFDAVAKGTKVDVEKVTPGICDLVADLLSKQPSIRAILMECTELPPYSDALRATTGLPVWDAITCADFFVSCRKDNPRFGLNQWQNDWDGVVEEYTLGQNLTDSQRSLGGSYARPPALLARAHALRSRLGIRMFHYLPPVRRPGSTRVANATMRALPAAPPAPGNRPGVAGRACGRPNIGRLCAPRARARAARVRLVLPFLPPX

>G.foliaceum_E CAMPEP_0188426016 /NCGR_PEP_ID=Glenodinium-foliaceum-CCAP1116_3-20130913|265187_1 /TAXON_ID=160619 /ORGANISM="Glenodinium-foliaceum-CCAP1116_3" /LENGTH=856 /DNA_ID=CAMNT_0031770433 /DNA_START=1 /DNA_END=2566 /DNA_ORIENTATION=-
XLLEQELLHMKIVGAGPPMPGQSQAMSPMSQAPHMSSMYPAPAQSIQAHVSAPQGHFDPSAMANHHAELVSCHKKLADTMKQQEDHHAKLLQSHALIMDAHKKLMSAQVGLGKNAKKAARGHPKLGVVRLDYNYPPAKGDTDSPASFGYDVFYRVVPGFTFEMAQRGQFTEAVERAFAEAIKYLELKGANAITGDCGFMMAFQVLARKIATRPIFMSSMVQCPIIACAYDPSEQILILTANGKSLKPQKDVLLNSCGFDVDEDRFIIRGCQDIPGFDAVAKGEAVPLEIVQPGIVKMTMQILKENPLIQAILLECTELPPYADALRAATGLCVWDAITAADFYINAYKDNPRFGLNDWQAEWDGVQDEYNFGDNLIEADKRKLVNQVPLGQQAQAKAKAKAKVKSKAMMQKIQKKLIKQQAPSLGVVRLXXXXXXXXXXXXXXXXLGVVRLDYNYPPSAGDIDAPGSFAYDVIYRVVPGLTFEMAQAGKMTPPVQKEFETAIKWLEAKGVAGITGDCGFMMAFQPIARAIAQVPIFMSSMVQSPMIDVAFDKYDQILVLTANSNTLGPQKEVLLSHCGFDVDDDRFVIHGCQDVPGFEAVAKGEKVDVAYVTPGIVKEVAAILERIPSLRAILLECTELPPYSDALRKEFDLPVFDAITCADFFISARKDNPRFGLNQWQNDWDGTIEEYSFGQNLTDKSGAGFSTLEERVATRLLRVSVRARAAEXPVVPRPSTRRGGDKPRCASGPTQADPKRHPTPIRPSSPTPAPIRAQGPGDGPLFVHEAACLLCGPCRRGSSSPARVGRSRSASRRDRYNGVASCAREGSRPMFCRNSAFQGTRVQKQSTNEEDAEDKKX

>G.foliaceum_F CAMPEP_0188370660 /NCGR_PEP_ID=Glenodinium-foliaceum-CCAP1116_3-20130913|162165_1 /TAXON_ID=160619 /ORGANISM="Glenodinium-foliaceum-CCAP1116_3" /LENGTH=529 /DNA_ID=CAMNT_0031709055 /DNA_START=99 /DNA_END=1685 /DNA_ORIENTATION=-
MMQHPGMMHHHHMAQRLDVLEHELLQVKMQTGGHPMMMHGGSHYMGGMSPMGHPGIMGDSRGMSPMMMGGGSPAPMQHAYMPNGSHDVMFMTHKRIEETHKQLVESMRLTQERHEKLLESHGFLMETHKKMMASRVGLGKNAKKDAKQHPKLGVVRLDYNYPPAAGDIDAPGSFGYDVFYRVVPGLTFDMAQSGKFTESVERNFAEAIKWLEQKGACAITGDCGFMMAFQVIARKIATRPIFMSSMVQCPVIATAYDPKEQILILTANGKSLEPQKDVLLNSCGFDVEEDRFLIYGCQDVPGFDAVARGEAVPLDVVQPGIVKMTLDIIKKNPRIAGILLECTELPPYADALRAAATELPVWDSITCADFFISGYKDNPRFGIDDWQKEFDEEMKNDYAFGDNLTKKEQDALVTNTAQAKAAAKGKAKAKSKAMLKKLKKNAAKAKAPVLGVLRLDYNYPPAAGDIDCPGSFDYDVIFRMVPGLTFEMAQSGNMSYTVQQQFIGAIKWLESKGVCGITGDCGFMMAFQP

>G.foliaceum_G CAMPEP_0188248466 /NCGR_PEP_ID=Glenodinium-foliaceum-CCAP1116_3-20130913|11173_1 /TAXON_ID=160619 /ORGANISM="Glenodinium-foliaceum-CCAP1116_3" /LENGTH=563 /DNA_ID=CAMNT_0031580203 /DNA_START=1 /DNA_END=1688 /DNA_ORIENTATION=+
XTRLGSPRHSGTSGTSRASDVCCCCIGRSSAAFRAMMLPGMMMQQSHYGSMTPSVNGNSSSPSRLDMLELELNQLTAQQGGGYPQPSFDKMGMTGMGTSMGGFGTTHQFGSPPAGGVSVDHHHQVYAMYLDAMERLQELHLQHSQLMNSHLELMAAHSEVLGYAGDLEVTGASGEKAAKKKAPKKHPCLGVIRLDYNYPVAEGDTDCAASFGYDVIYRVVPGLTFEMAQAGKVTEAVERRFAEAIKFLEGKGVNGITGDCGFMMAFQVLARKIATAPVFMSSMVQCSIIAAAFDNNDRILILTANDKSLEPQKDVLLNHCGFRADDDRFLIRGCENLPGFDAVAKGQAVPIHIVQPAIVKMVEDIRKRERNIAGILLECTELPPYADALRASTDLPVWDAITACDFYVSGYKDNPRFGINDWQAEWDQQQDEYKFGANLLESEKKHVQMHDLTPEQLKQAQVAKAKAKAAAKLKKLAKKQAPSLGVIRLDYNYPPAAGDIDAPGSYGYDVIYRVVPGLSFEMAQSGMMTYQVQQRFGEAIKWLESKGVSGITGDCGFMMAFQP

>G.foliaceum_H CAMPEP_0188362200 /NCGR_PEP_ID=Glenodinium-foliaceum-CCAP1116_3-20130913|144842_1 /TAXON_ID=160619 /ORGANISM="Glenodinium-foliaceum-CCAP1116_3" /LENGTH=323 /DNA_ID=CAMNT_0031700217 /DNA_START=1 /DNA_END=972 /DNA_ORIENTATION=-
GATCRAAGAALVAGGSVFGRRARQALAQAASPTPAAQAGRKRRAVSASPTEDLQRQLDPPCLGIVRLDYNYPPSAGDVDFPASFGYRVIYRAVPGLTFDMAKSGAMTGGVWEEFKSAIAWLEEKGVCGITGDCGFMMAYQSLARQVAEVPVFLSSLVQCPMISAVYDTWDRILILTADSKSLEPQKELLLAQCGFSLDDERFIVRGCEDVDGFEAVKNGEKVDEDRVTPGVRRVVDKALHDFPTIRAIVLECTELPMFGDALRREYRMPVFDAITCADFFIASLSDNPRCGADSWQKKWDGRIEDYKLGDNLPPESRAKLING
>G.foliaceum_I CAMPEP_0188441342 /NCGR_PEP_ID=Glenodinium-foliaceum-CCAP1116_3-20130913|272877_1 /TAXON_ID=160619 /ORGANISM="Glenodinium-foliaceum-CCAP1116_3" /LENGTH=355 /DNA_ID=CAMNT_0031785811 /DNA_START=1 /DNA_END=1061 /DNA_ORIENTATION=+
XAHRLDVLEQELLHMKMAGGFMPLPGQPPSSPMMAPPGHYMAPGPPATAQYPPPAQPAGPLTMDPGMMSAHHKELMDCHKALFDMMKKQEDHHTKVLQSHSLIMDAHKKLMAQQVGLGKNAKKAAKSHPKLGIVRLDYNYPPAKGDTDCPASFGYDIFYRVVPGFTFEMAQAGKFTEAVERNFAEAIKFLELKGANAITGDCGFMMAFQVLARKIATRPIFMSSMVQCPVIACAYDPKELILILTATXFMSSMVQCPVIACAYDPKELILILTANGESLRPQKDVLLNSCGFDVNEDRFVIKGCQDVPGFDAVAKGEAVPIDVVQPGIVKMTMEILKQRPLIQCILLECTELPPX

>G.foliaceum_J CAMPEP_0188292990 /NCGR_PEP_ID=Glenodinium-foliaceum-CCAP1116_3-20130913|38017_1 /TAXON_ID=160619 /ORGANISM="Glenodinium-foliaceum-CCAP1116_3" /LENGTH=287 /DNA_ID=CAMNT_0031627375 /DNA_START=1 /DNA_END=864 /DNA_ORIENTATION=-
RVNGQMKVGILRIDYDYPPIPGDIACEASYGYQVVFAKVEGLTFEMAQRAVLDDHIMASFQKAVAALEAESVVAITGDCGFMMAYQPYVRALTKLPVILSSIIQAPAMAAMHSDDAVFALLTANSRTFDKKRLLSQSGVNVDLDNWVLVGLQDVPGFEAVALGEKVPAEKVQPSIAAMCRDLQARHPKLAGFLLECTELPHYADEIRAKTGLPVFDAITLVDYFQVACCSPPSFSQSVLEGVVGALDPRVAASAVAQITFGILGTVVMVPVVVGTSAVKQSSCCTVL

>G.foliaceum_K CAMPEP_0188423942 /NCGR_PEP_ID=Glenodinium-foliaceum-CCAP1116_3-20130913|264149_1 /TAXON_ID=160619 /ORGANISM="Glenodinium-foliaceum-CCAP1116_3" /LENGTH=752 /DNA_ID=CAMNT_0031768359 /DNA_START=1 /DNA_END=2255 /DNA_ORIENTATION=+
XRSAAEMSGAHPELQKLAPKIGVLHFETSPEASGQTAQARTHAAGFGYEVVERPVPGLNILNVASPTERVKAELRRAVDELVSLGVKGIAGASHQMWPLQEHVACMARVPVAMSSLMQIALLVPAHHVDQIFLIIATHAEQLKLDLGSVLKSRGLQFSPARFVVHEPSAEELDDPAKLAERIKGLQDSDNRIAGAIFDCGQLIRHADRVRAISSFSVFDQITCLDFLISASSDNPYFGTSYGTGAPPVELLVKAKRQLMSPSEEYVRALRSRVNGQMKVGILRIDYSYPPIPGDIACEASYGYKVTFAKVDGLTFEKAQRAALDDQIMESFERAVKALEAEGVVAITGDCGFMMAYQPYVRTLTKLPVVLSSIIQAPAMAATHSSSAVFALLTANSSTFDKRLLLTQSGINVDLDNWVLVGLQDVPGFEAVALGEKVLAEKVQPAIAAMCKDLKARHPTLAGFLLECTELPHYADEIRAQTGLPVFDAITLVDYFQVACCSPPSFSQAVVQGFLGALDPRVGASAVAQITVGILGTVVMVPAMAGSAQQXVLLRRVVGAPRPMPRVRACGSDRARRXXXXXXXALQTFLESRPQAQARTRGARARGAVVALSSHVPRVRAPPVVAHLCAAGARDSVCVWRLLRVQAQGXPPSADAESLWLTRGHGLLACEFKGASAAGALRRCVCSLAMYRCVMAVEHFETPDRWGLALARNGRTKFGRRRGMQIHVRAIALPSMCSGGGPNRPPRRLTQSC

>D.baltica_A CAMPEP_0200040072 /NCGR_PEP_ID=Durinskia-baltica-CSIRO_CS-38-20140214|157896_1 /ASSEMBLY_ACC=CAM_ASM_001176 /TAXON_ID=400756 /ORGANISM="Durinskia baltica, Strain CSIRO CS-38" /LENGTH=710 /DNA_ID=CAMNT_0045966521 /DNA_START=148 /DNA_END=2280 /DNA_ORIENTATION=+
MMPAAVPMDHQFHAMTPITTRAISAGSTPTRLDLLEHEVNRLAQQQTMDGQGGYPISQSMALMKPHAMNSSPMSDASTSASGGSVSMEEHTQVLKLYLDAVSHLRDLHDQHTSLMEHHAALMKMHTDVIQYTTELEGKVTGGAGGKPKKELKKHPGMGVIRLDYNYPAADGDTDSPASFGYDVTYRVVPGLTFEMAQAGKFTEQVERRFAEAIKFLEQKGVNGITGDCGFMMAFQVIARKIATVPVFMSSMVQCPIIAAAFDKNDKILILTANAKTLQPQKEVLLEHCGFQVEDRRFVIEGCQDLPGFDAVAKGEKVPIDIVQPAIVKMTMGILKREPKIAGILLECTELPPYADALRAATDLPVWDAITACDFYISGYKDNPRFGIDDWQAEWDKQQEEYSFGQNLIDTEKALLVNKIDAKKAVAKTKAKAKAAAKVKKLAKKQAPILGIVRLDYNYPPAAGDIDHPGSYNYDILFRCVPGLTFEMAQSGMMTYQVQREFADAIKWLESKGVAGITGDCGFMMAFQPFARDVATVPVFMSSMVQSPMISVAYDKYDKVLILTANSKTLLPQKNVLLSECGFDVDDDRFVIEGCQDVPGFDAVARGDRVDVEYVTPGIVKKVTTLLANQPQIRAILLECTELPPYSDALRKATGLPVWDAITCADYFISSRKDNPRFGLNDWQFGWDGQQDEYTFGENLSAQQRSHLLNG

>D.baltica_B AMPEP_0199916896 /NCGR_PEP_ID=Durinskia-baltica-CSIRO_CS-38-20140214|5581_1 /ASSEMBLY_ACC=CAM_ASM_001176 /TAXON_ID=400756 /ORGANISM="Durinskia baltica, Strain CSIRO CS-38" /LENGTH=735 /DNA_ID=CAMNT_0045836133 /DNA_START=1 /DNA_END=2206 /DNA_ORIENTATION=+
XAYAPSALSSLSFEEAAMFHHYPVMMVSSPFPMDHSMTPMTPVSARALSLSPTPTRLDLLEHEVNRLAQQQTVASHGGYPMNQSLALMKPQAMDHSPMSAASTTASAGSVSIEEHTQVLKLYLDAVSHLHKLQDQHTTLMEHHAALMQMHTEVIQYTTELEGKVSGAAGGKPKKALKKHPCMGVIRLDYNYPAADGDTDSPASFGYDVTYRVVPGLTFEMAQAGKFTEQVERRFAEAIKYLEQKGVNGITGDCGFMMAFQVVARKIATVPVFMSSMVQCPIIAAAFDPNDKILILTANGNSLKPQKEVLLEHCGFQVEDERFIIEGCQDLPGFDAVAKGEKVPIDIVQPAIVKMVMGILKRERRIAGILLECTELPPYADALRAATDLPVWDAITACDFYISGFKDNPRFGVDDWQAEWDQQQEEYTFGQNLIESEKALLVNKVDAKKAAAKAKAKAKAAAKVKKLVKKQSPTLGVVRLDYNYPPAAGDIDHPGSYGYDVLFRCVPGLTFEMAQSGMMTYAVQREFADAIKWLEAKGVAGITGDCGFMMAFQPFARDVATVPVFMSSMVQSPLISVAYDKYDKVLVLTANSKTLLPQKNVLLSECGFDVDDDRFVIEGCQDVPGFEAVAKGEKVDVEKVTPGIVKKVMDLLSNQPQIRAILLECTELPPYSDALRKATGLPVWDAITCADYFISSRKDNPRFGLNDWQFGWDGQQDEYTFGQNLSAQQRSHLLNG
>D.baltica_C CAMPEP_0200040918 /NCGR_PEP_ID=Durinskia-baltica-CSIRO_CS-38-20140214|160103_1 /ASSEMBLY_ACC=CAM_ASM_001176 /TAXON_ID=400756 /ORGANISM="Durinskia baltica, Strain CSIRO CS-38" /LENGTH=549 /DNA_ID=CAMNT_0045967419 /DNA_START=1 /DNA_END=1647 /DNA_ORIENTATION=-
VRPAAAPPAALIGRDDVLDDDPHMVNQRLDLLEQELMRAKMSGSQHAMMPSMQQAPQTPMRAMPQAHGFQGAASPQTPYMPYGNQDVMFHSHKEIMETHAKLMESMRKQAERHDKLLESHGMLMDAHKKMMASRVGLGKDAKKEAKKHPVLGVVRLDYNYPPAAGDVDSPASFGYDVLFRVCPGLTFEMAQRGKFTEAVERNFAEAIKYLELKGASAITGDCGFMMAFQVLARKIATKPVFMSSLVQCPIIAAAFDPKDMILILTANGKSLKPQKDILLNSCGFDVEEDRFIIEGCQDVPGFDAVAKGEAVPVDVVQPGIVKLTLGILKRNPRIAGILLECTELPPYSDALRAHTGLPVWDAITGADFYINAYKDNPRFGLNDWQAEWDGVQEDYFFGDNLIEADKKELVNKIEKPKPKPKAKTKAMMEKIKKKIVKQQAPTLGIVRLDYNYPPAAGDIDCPASYDYDIIYRAVPGLTFEMAQSGKMTYAVQKEFEAAIKWLESKNVCGITGDCGFMMAFQPIARDIAKVPVFMSSMVQCPMVSVAFDX

>D.baltica_D CAMPEP_0200039960 /NCGR_PEP_ID=Durinskia-baltica-CSIRO_CS-38-20140214|157677_1 /ASSEMBLY_ACC=CAM_ASM_001176 /TAXON_ID=400756 /ORGANISM="Durinskia baltica, Strain CSIRO CS-38" /LENGTH=637 /DNA_ID=CAMNT_0045966403 /DNA_START=1 /DNA_END=1910 /DNA_ORIENTATION=+
QALTDRTRMPRPTAGGDNTSAGAPDAAAGAHIAMQHVPMQAPVAWGTPRVHPSSMPTPGGGVHDRLDMLESELSQMRSELGHHRATAVMETRFVAPPLALPQLQNHPHAHAHMYSTPPSKGQHPFATPSTVDTALMITDSSPSTNATNDQAEPVVSYKDYHFLHQMHKDLIIKMSELQNRHNALLNNHSQLMSAHADVLNMAADLHTKVLTAGGAAAPRAAPKKEDNRKKHPSLGIIRLDYNYPPAEGDVDCPASFGYDVIFRVVPGLTFEMAQQGKFTEAVERRFAEAIKFLEHKKVNAITGDCGFMMAFQVIARKIATAPVFMSSMVQCPIIAAAFDPKDKILILTANDLSLKPQKDVLLNSCGFDVDEGRFVIKGCQNVPGFDAVAKGEAVPIDIVQPGIVKTTMDTLRADYNIKAILLECTELPPYADALRAATELPVWDAITAADFYVSGYKDNPRFGIDDWQKEWDQEYEEYKFGDNLTLMDQSLLLQKDKQQPAPKAKAKAKAKTKAMVKKMKKIAAKAKAPVLGVIRLDYNYPPAAGDIDCPGSYDYDVLFRMVPGLTFEMAQSGRLSYTVQQQFVAAVKWLEAKGVCGITGDCGFMMAFQPLARDVANVPVFMSSMVQCPMVSVAFDX

>D.baltica_E CAMPEP_0200084984 /NCGR_PEP_ID=Durinskia-baltica-CSIRO_CS-38-20140214|238428_1 /ASSEMBLY_ACC=CAM_ASM_001176 /TAXON_ID=400756 /ORGANISM="Durinskia baltica, Strain CSIRO CS-38" /LENGTH=792 /DNA_ID=CAMNT_0046017323 /DNA_START=1 /DNA_END=2378 /DNA_ORIENTATION=+
XACARAMYAPRQYGAGDGNMSQRLDVLEQELLNMKASSLQMSTPGRYPQSQAFGGSPQMLPGQIGSPGASPSSAPQPQYRHIGQEHIANHHKELLDCHKLLTEAMDQQEAHHTKLAASHEALLAAHKKFMAAQVGLGKGAKKAAKGHPKLGIVRLDYNYPPAAGDTDCPASFGYDVFYRVVPGLTFEMAQAGKFTEAVERNFAEAIKFLEMKGANAITGDCGFMMAFQVIARKIATRRSSGRRCGDTDCPASFGYDVFYRVVPGLTFEMAQAGKFTEAVERNFAEAIKFLEMKGANAITGDCGFMMAFQVIARKIATRPVFMSSMVQCPMIACAFDPKERILILTANGKSLAPQKDVLLNSCGFDVDEDRFIIEGCQDIPGFDAVAKGEKVPVDIVQPGIVKKTLDILKRVPKISGILLECTELPPYADALRAHTGLPVWDAITAADFYINAYKDNPRFGLNDWQDEWDGEHEAYTFGDNLIESDKKELVNKIPDKVPGQPDPKIKAKAKAKSKAIMQKIKKRIIKQQAPVLGVIRLDYNYPPAAGDIDAPGSFDYDVLYRAVPGLTFEMAQSGKMTYTVQKEFEAAVRWLESRNVCGITGDCGFMMAFQPIARDIAKVPVFMSSMVQSPMISVAFDKYDQILVLTANSNTLKPQKEILLSQCGFDVDDDRFVIYGCQDVPGFDAVAKGEKVDVEYVTPGIVKMVRGILDKAPQIRAILLECTEMPPYADALRKEFDFPVFDAITCTDFFVSARKDNPRFGLNQWQNDWDGTVDEYTFGENLTSHQRARLLN

>D.baltica_F CAMPEP_0200069582 /NCGR_PEP_ID=Durinskia-baltica-CSIRO_CS-38-20140214|230672_1 /ASSEMBLY_ACC=CAM_ASM_001176 /TAXON_ID=400756 /ORGANISM="Durinskia baltica, Strain CSIRO CS-38" /LENGTH=1010 /DNA_ID=CAMNT_0046001823 /DNA_START=1 /DNA_END=3030 /DNA_ORIENTATION=+
RLDLLEQELMHAKVNGGLHHGQMHGSPMTSMQGASPPPSYMPPPSYMPHGSQDIMFHSHKEIMATHAKLVESMKKQAERHDKLLASHGMLIEAHKKMMASRVGLGKDAKKEAKKHPMLGVVRLDYNYPPAAGDTDSPASFGYDVTYRVCPGLTFEMAQAGKVTEAVERNFAEAIKFLEMKGASAITGDCGFMMAFQVLARKVATKPVFMSSMVQCPIIATAFDPKDQILILTANGKSLQPQKDVLLNSCGFDVEEDRFLIYGCQDVPGFDAVAKGEAVPVDVVQPGIVKMTQDILKKNPKIAAILLECTELPPYSDALRAYTGLPVWDAITAADFYINAYKDNPRFGLNDWQAEWDGVQDDYSFGDNLIEADRKELVNKIEKPKPKPKAKAKTKAMMEKIKKKIVKQQAPTLGIVRLDYNYPPAAGDIDCPASYDYDILYRVVPGLTFEMAQSGKMTYTVQKEFETAIKWLESKGVCGITGDCGFMMAFQPIARDIAKVPVFMSSMVQCPMVSVAFDKYDQILILTANSNTLAPQKEILLNQCGFDVDDDRFLIYGCQDVPGFDAVAKGEKVDVEYVTPGIVKKVKGILSQVPTIRAILLECTELPPYSDALRKEFDLPVFDAITCADFFVSARKDNPRFGLNQWQNDWDGIVDAYEFGQNLTDSQRAKMLNXALRPSSGGQGQLTFGIAARGQRRLMVSVAFDKYDQILILTANSATLQPQKEILLSQCGFDVDDDRFIIVGCQDVPGFDAVAKGTKVDVEAVTPGIVKLVQGILEKQPNIRAIVSECTELPPYSDALRMTTGLPVWDAITCADYFVSCRKDNPRFGLNQWQNDWDGVVDEYKLGENLTAAQRGAAKMCESSVLASGQRLPSSSMWLHLSVHPFAXNLVTDAFVLTVGNSGRLERTSLCRNLVTDAFVLTGERRGAPKVPPHDGTERRTSASPVAHRLPELFMPHADLKTLWSIEACAGGAGRQAVPRGRGAPSLAALPVTRQGGDRGGPRAARAARKK

>D.baltica_G CAMPEP_0199917990 /NCGR_PEP_ID=Durinskia-baltica-CSIRO_CS-38-20140214|6229_1 /ASSEMBLY_ACC=CAM_ASM_001176 /TAXON_ID=400756 /ORGANISM="Durinskia baltica, Strain CSIRO CS-38" /LENGTH=282 /DNA_ID=CAMNT_0045837283 /DNA_START=1 /DNA_END=847 /DNA_ORIENTATION=+
XMGKPAMPMGGGKAKHASLGVIRLDYDYPPAPGDIDHPGSFGYDVFYRVVPGMTFEMCQSGKLTPQVQANFIEAVKWLEAKGVSGITGDCGFMMYFQQLARRNTRKPVFMSALAQLPAVTCAFAYNEHIAILTANGQSLAPMRQLIKDECGVDPDEHRYIFVGCEDVPGFDAVARGEKVDVQAVTPGMVAKSIRVVKQNPTIRAILLECTEMPPYADAIRQATGLPVFDAITACDFFISSFKDNARFGINDWQQSWDGQQDSYKFGQNLSSAQRGMLVNKIR

>D.baltica_H CAMPEP_0200084306 /NCGR_PEP_ID=Durinskia-baltica-CSIRO_CS-38-20140214|238089_1 /ASSEMBLY_ACC=CAM_ASM_001176 /TAXON_ID=400756 /ORGANISM="Durinskia baltica, Strain CSIRO CS-38" /LENGTH=351 /DNA_ID=CAMNT_0046016645 /DNA_START=1 /DNA_END=1049 /DNA_ORIENTATION=-
XESQNGRIAGAIFDTGDLIEHADKVRAVTKYPIFDQVTLLDYFVSACSDNPFFGTSYRSGDSPDALYTKAMRRLLSPSEAYLRDMKSKIDRHIKIGVLRLDYSYPPIPGDVACEASYGYQVVFFTVEGLTFEKAQRDXEVQDRQVVFFTVEGLTFEKAQAATLDDKIKAGFERGVAALEEQGVAAITGDCGFMMSYQTYVRALAKVPVILSSIVQAPLIAASHKPDAEFAILTANSSTFKTELLLTQSGVKVQPKNWILVGLQDVPGFEAVALGQLVPAEKVQPSIEAMCKDLQAKHPKLKGFLLECTELPHYADAIRAKTGLPVWDAITMVDYFQNACSADPQLTQKALX

>K.brevis_A CAMPEP_0188921804 /NCGR_PEP_ID=Karenia-brevis-CCMP2229-20130916|56488_1 /TAXON_ID=156230 /ORGANISM="Karenia-brevis-CCMP2229" /LENGTH=600 /DNA_ID=CAMNT_0032408147 /DNA_START=61 /DNA_END=1859 /DNA_ORIENTATION=-
MGCGSSVKAQPSDGKDTTPAAPGAAPASAPASKPAAAPKAASAPATVKKAASAPVLGVVQLDTNEPTKKAFNPCHASMGYDIIYKEVEKLTFEMAGKGEMTEEAGKNFDEAIKYLEGKGCSAITGDCGLMMAFQNRARKVAKVPALMSSMVQCPAIACSLEPEEKILIVTKDAETLRMQKGELLKDCGFDVETARFSIVGISDIDMSKPTKEVQPAIVKKVADTLKGDRSIRAILLESTQLPPYADALRAITKLPVWDCVTMVDFITSSYMDNPRFGLNDWQEKMEHTKTQDLSDPKPSKEQIMRVHENLSKKQHPMLGCIRLDFNFNGAKVGDVQNPASFGYDVIYKAVPGLTFALAQEGKMEGQVLEDFKNSVKFLEEKGASCITGDCGFFMAYQKQARDVANVPVFMSSMVQCPMVSAMFAKDEKILILTANSESLLPQKEVLLSSCGFNVDDDHFVIEGCQDIPGFEAVLEGKVADVPYIEKGMMVKMKKIMEKTPNIKAIVCECHGLPQWADAMRTSTGLPVFDIVTCADFFISSMRDNPRFGMNNWQHPWDQIEQEYQFGKHLTAAELEELRLSPDSAENIRQFTRLLLIEIIX

>K.brevis_B CAMPEP_0188855392 /NCGR_PEP_ID=Karenia-brevis-CCMP2229-20130916|7473_1 /TAXON_ID=156230 /ORGANISM="Karenia-brevis-CCMP2229" /LENGTH=992 /DNA_ID=CAMNT_0032328855 /DNA_START=1 /DNA_END=2977 /DNA_ORIENTATION=-
XQATSLGARRLAHPSTLAPAASCMTSQRRHLNLHEYQAWGIFKDFGVAVPKSTPAFSVSEVAEKSKEFAEEVVIKSQVMTGGRGLGHFKESGLQGGVHITATAKVAELAEKMLGNTLVTKQTGESGLPVHTVMLCERFQIKNEKYFAILMDRGSGGPLIVGSKVGGTSIEDIAESDPSAILKMPIDIMDGITEDQALTFASMMGFSGEQQKNAAANIMGLYKVFIECDCTQIEINPLAELTDGRVIVCDAKVEFDDNASFRQKDIFAKRDTSQEDPLEVEAKAVDLNYIKLDGEVAIMVNGAGLAMATMDLVNQCGGTPANFLDVGGAANRQTCKAAFKLLQTDPNVKVLFVNIFGGIMKCDVIADGVVGAVQEMGLKLPLVVRLEGTNVEQGKKIINESGLPVYFYDDFTTAAKKAVEISKAPRLASLGIVRLDYDYPASPGDIDHPGSFSYDVFYRAVPGLTFEMCQQGVMPEDVKAEFLDAVKFLIDVKGVSAITGDCGFMMYFQKLARTITTHEPVFMSALVSLPAVTCAYAHDELIGIFTANGESLEPMHDLIKDECGVDTHEHRYIIVGCEDIPGFEAVALGTKVDYDKVEPGVVKRALETQAAHPTMRAILFECTELPQFSDAVRHATGLPVYDAITTCNLFMEGLRDNERFGKNNWHAKWDGEQEEYKFGAELTKEQQAKLVNKPAASTRPARRHFRSAGTQSHSFHPQSLPKTLRKMGKAAKAAPKKKLPSAPFSDKKKKVARNPLFEKAPRNYRLGGDIQPKRDLSRFVKWPKYVRLQRMKKIMLMRLKVPPSINQFNMTIDKNQAASVLRLMKKYSPETREAKKNRLMEMAQQKKDGQEVKTKKPQVIKYGLNHVTTLVENKVAKLVVIAHDVEPIELVCWLPALCRKKEVPYCIIKGKGRLGQLVHKKSASCVALTTVNNEDKKELDTLAGNFKAQFNDNAEHRRRWGGGIMGIKSQHVTARREKALEIERNKKLGLSIA

>K.brevis_C CAMPEP_0188922230 /NCGR_PEP_ID=Karenia-brevis-CCMP2229-20130916|56810_1 /TAXON_ID=156230 /ORGANISM="Karenia-brevis-CCMP2229" /LENGTH=554 /DNA_ID=CAMNT_0032408693 /DNA_START=76 /DNA_END=1740 /DNA_ORIENTATION=+
MGCCCSSSKPKAKTQQKGKVKAPMLGVVKLDSKYPGSKQCAASMGYDVMYKEVPKLTFDMAVKGEMTAEVGKNFDDAIKFLQSQGCSAITGDCGFMMAFQKRARQVASVPAFMSSMVQCPAISCALEPAEKIMIMTASAPDLQKQKTQLLKQCGFDVESSRYIIVGLEGIPAFNGTSKDAPVSEVQATVVKVAAESIKKNPTIRAILLECTELPPYADALRAVTGLPVFDCITAADFFKSAFIDDPRFGLNDWQETIKTATKKPNDTQLKKVADNLSKRQNPILGCIRLDFNFDGAKVGDVQNAGSFGYQVIYKAVPGLTFELAQKGTMTPQVEQDFKNSIKFLESKGATCITGDCGFFMAYQKIARDAANVPVFMSSMVQCPIVSTAFDMEEKILILTANSESLTPQKSVLLSSCGFNVDDGHFVIEGCQDIPGFEAVLEGKVADVPKIEKGMMTKIKGVLQKNPSIKAIVCECHGLPQWADVMRKASGLPVFDIVTCADFFISSVADNPRFGLNEWQAPWDKQMEEYKFGQGLTAEEKERLSKESQDRMKNK

>C.cohnii_A CAMPEP_0193854358 /NCGR_PEP_ID=Crypthecodinium-cohnii-Seligo-20130904|11054_1 /TAXON_ID=2866 /ORGANISM="Crypthecodinium-cohnii-Seligo" /LENGTH=411 /DNA_ID=CAMNT_0038406789 /DNA_START=1 /DNA_END=1236 /DNA_ORIENTATION=+
RTMCLQHQNEEFSWTSGNTATTTTPSMQMAPPSSSEVSLAAAAKMRFANGGGGGPPAKPSSSSRGLVSKVVESPTRQDSKSTTPNSAKSSSTASTASTRSGTTKASAEGSSRGFNCPLKERASFLPNVGEAPQAKREVVKQVILGVMRLDYEYPPALGDIAHPGSFSYKVVYRVVHGLTFEMAQEGVLTPEVEREFVKAIRDLEMRDVNCITGDCGFMMHFQELARRHARKPVLMSALLQLPLITCSLAKKERIAIFTANGQSFSSMHQLLKDEFGVDLDSRCVFVGCEDVEGLEAVALAQKVDVATVTPGIVDRACAVSKEYPEVRAFLFECTELPPYSDAVRKATGMPVFDALTCCNAFIAGFKDNAFRFECNAEQQRSASKQQQQQLQHQQQLQKRSKGVPRTGATKA

>C.cohnii_B CAMPEP_0193926808 /NCGR_PEP_ID=Crypthecodinium-cohnii-Seligo-20130904|174461_1 /TAXON_ID=2866 /ORGANISM="Crypthecodinium-cohnii-Seligo" /LENGTH=666 /DNA_ID=CAMNT_0038517207 /DNA_START=1 /DNA_END=1996 /DNA_ORIENTATION=+
XGARVLASLTPIVLFLEQSFAGLGGKAFRPMSGFHNNGGFSSWASPGAGNSMAATPRGTFGASGALAATARMQFGAGMAPIAPRITSNGVMHDLESTFKTWVNGSTQGRAQLWKAWHSIDYNGNGRVSLAEIDKWVVEQFVQANNKPALMRAYKASIINEKDGYVHKHDFPVLLRNVVYFNKLWSVFGGIDTDGDRRLTYDEFTKGLALLGLGGYGKDAHNIFNQLDTNRGGIILFDEFCKWVASVQCPVDAKVYDPTTMQSPMKATPRAPASNLGQAGRSLMTPRGVPVARQILTPTGPGGVRASKAGAGGIESLLKDRPALKPDVNEGIKVLKQKKGVLSKHASLGVLRLDYDYPPAPGDIDHPDSFGYDVFYRVVPGLTFEMAQSGKMTPAVEREFVEAIRFMEAKDVSGITGDCGFMMYFQELARRHTKKPVFMSSLAQLPAVTCSFAYNEHIAVFTANGKSLAPMRDLIKEECGVDPEESRYIFVGCEDVPGFEAVALGEKVDVPAVTPGIVAKALAVLQQFPTIRAFLFECTEMPPYSDAVRKATGIPVFDSITCCDFFISGFRDNARFGINDWQEDWDGVQDGYVYGQNLSAAAESNAGEQGPLASSSSHVNSWHPSDHSSPQQERFTQETCLPRHPGHRDVLNGTDLYLLQAGNVASR

>C.cohnii_C CAMPEP_0193865556 /NCGR_PEP_ID=Crypthecodinium-cohnii-Seligo-20130904|19770_1 /TAXON_ID=2866 /ORGANISM="Crypthecodinium-cohnii-Seligo" /LENGTH=749 /DNA_ID=CAMNT_0038422267 /DNA_START=1 /DNA_END=2249 /DNA_ORIENTATION=-
XSPALHSSGTMFGFHPFGHHHEAVHSRLDLLEAEVTQMHLQKHMGQGMPSHQHPNQAFLTFHGPMGSPGSLGSTVSTVALPTRCASPAATPAPSMMTTTLPGSMPSPSNAGPMVPAEHYHQIMQLYSEAVGHLAKLTTKHNDLLVNHQQLMAAHYDVLTAMAQDGASGASGGKGEAASGKSKAPKMGVIRLDYDYPPAAGDTDSPASYGFSVIYRVVPGLTFEMAQAGVFTEAVERRFAEAIKYLEHKGVSSITGDCGFMMAFQVLARKIATVPVFMSSMVQCPVIGAAYDHKEQILILTANGTSLKPQKEVLLKSCGFHVDSERYVIHGCQDVPGFDAVAKGEAVPVELVQKGIIALTRKILQENPRIQGILLECTELPPYADALRATTGLAVWDAVTAADFYMSGFKDNPRFGVNDWQEEFNGEMAQYTFGQNLIEKDAALLVNKREVGTDVKADAVVKQRAIKAHAKAKAARKVRKLVKQQAVCLGVLRLDYNYPPAAGDTDCPGSYNYDVVFRMVPGLTFEMAQSGMMTYKVQQEFVKAIKWLEAKGVSGITGDCGFMMAFQPLARDVAKVPIFMSSMLQSPMLSVAFDKYDIILILTANSQTLQPQKQILLKECGFDVDSERFIIQGCQDVPGFDAVAKGEKVDVEKVTPGIVKLVMDLLSMQPNIRGILLECTELPPYADALRMTTGLPVWDAVTCADFFISSRKDNPRFGLNQWQNDWDGTHDDYKLGDNLTAEEKSHALNI

>C.cohnii_D CAMPEP_0193933962 /NCGR_PEP_ID=Crypthecodinium-cohnii-Seligo-20130904|195906_1 /TAXON_ID=2866 /ORGANISM="Crypthecodinium-cohnii-Seligo" /LENGTH=820 /DNA_ID=CAMNT_0038526745 /DNA_START=1 /DNA_END=2458 /DNA_ORIENTATION=+
XGPNLPRAAWGLQRVSKDRSAWADSGTQPSNVEVNRCIEALAVAPCDSAGPSHLAMLPPLRAPGIPIAMMGNPSPHQVAIPVSTAWGTPRLHAGPHYGHPFGGTVHDRLDVLEHELCCMKVEMGTSKGPGSSSPMGDPLSARSLNSPSEALPYGSPRQTMSGLLPEMSPGKDSLATVTTAASPVANTVSVEVHQDLLKQHADLIRQMAVLQQRHSALLDTHIDLMSAHAEVLEYTSQLQKGSTAAGKAEEDTKKKKSQASHLSKHPSIGVIRLDYNYPPAEGDTDSPGSFGYDVTFRVIPGLTFEMAQQGKFTDAVERRFAEGIKFLEHKGVSAITGDCGFMMAFQVLARKIATKPVFMSSMVQCPIIAAAFDPKEKILVLTANGLSLKPQKEVLLSSCGFDVEDDRFLIYGCQDLPGFDAVEKGLAVPIDVVQPAIVKMTMDILQTHKSRKNKIAGILLECTELPPYADALRASTGLPVWDCITAADFYVSGFKDNPRYGINDWQAEWDQEQAEYHFGENLVEKDREQILNQEQAKPKAKAKAKAKSKAHAYKLKKLVKQQAPTLGVLRLDYNYPPAAGDIDCPGSYEYEVLFRCVPGLTFEMAQAGMMTYAVQQRFVAAIKWLEAKGVCGITGDCGFMMAFQPLARDVASVPVFMSAMMQSPMVSVSFDKYDKILILTANSDTLKPQKETLLSHCGFDVDDDRFVIEGCQDVQGFDAVAKGQKVHVEAVTPGIVELAQRHIDKCPDIRAIILECTELPPYADALRMATGLPVWDAITCADFFISARKDNPRFGLNQWQNDWDGVVEEYKLGNNLSDLX

>C.cohnii_E CAMPEP_0193866376 /NCGR_PEP_ID=Crypthecodinium-cohnii-Seligo-20130904|20414_1 /TAXON_ID=2866 /ORGANISM="Crypthecodinium-cohnii-Seligo" /LENGTH=756 /DNA_ID=CAMNT_0038423447 /DNA_START=1 /DNA_END=2271 /DNA_ORIENTATION=+
EREASFTSHLWPSHPSSKREQQQQEQTIQKQQIQSKTNTNVANMHNGAMMQHRLDLLESELMHLKMGGMSGPMMPMPGQGMVSMALPIPSHPSMGGGSPFGLAATPSTVAPSPGGSPGTQMAPVGGQNDLILSNHKEIMEAHKLLAATMEAQQAKHDLLLESHGKLMEAHKKLMASKVGLGKDAKKEGKKHPILGVVRLDYNYPPAAGDTDSPASFGYDVVFRVVPGFTFEMAQAGKFTEAVERNFAEAIKFLELKGANAITGDCGFMMAFQVLARKIATRPIFMSSMVQCPVIACCYDPKDQILILTANGLSLKPQKEVLLNSCGFDVDEDRFIIRGCQDVPGFDAVAKGEAVPVEVVQPGIVKLTMEILQQNPKIAGILLECTELPPYADALRAATGLSVWDAVTAADFYINAYKDNPRFGINDWQAEWDGEMTDYTYGDNLIANDKQELVNKIGNAVPAKTLAMPKSKAKAKSKALMQKIKRNAQKHAAPCLGVIRLDYNYPPAAGDIDHPGSYDYDVIFRAVPGLTFEMAQSGKMTYTVQKEFEAAVKWLEAKGVCGITGDCGFMMAFQPLASDIAKVPVFMSAMVQCPMISVAFDKYDKVMILTANSKTLKPQKQVLLSQCGFDVDDDRFIIYGCQDVPGFDAVAKGEKVDVEKVTPGIVELARKILDQEPTIRAICLECTELPPYADALRAEFDLPVFDAITCADFFVSARKDNPRFGLNQWQNDWDGTFEEYTLGQNLTDVQKSALLNA

>A.spinosum_A CAMPEP_0186837182 /NCGR_PEP_ID=Azadinium-spinosum-3D9-20130829|183522_1 /TAXON_ID=632150 /ORGANISM="Azadinium-spinosum-3D9" /LENGTH=421 /DNA_ID=CAMNT_0029731213 /DNA_START=1 /DNA_END=1264 /DNA_ORIENTATION=+
XLKARQVLSRPARFVQLAIPCIADRSPGIMEPMYGGGMGSSSMMMQNGMMNRNSMDVRLSQIEHEVMLHKAQNAQSAMMNRSGSAPFLPPVGSQGLPTKEHQELLQSHNKLLGEYSDLMTRHSKVLDKQRELIAKQELALYTPVLGMDKKNTDLRKAASLGIIRLDYDYPPAPGDIDCPDSYDYDVHYRVVPGLTFDMCQSGKMTRDVEEEFIEAIRYLEKRGVQGVTGDCGFMMYFQALARQHTKKPVFMSSLAQLPAVTCGFAKDELIAIFTANSTTLTPMKDLIKDECGVDAHTKRFVIVGCQDVPGFDAVEAGGKVDTAKVTPGMVKKAKDTLKKYPHLRAYLFECTELPPYSDAVRAATGLPVYDSITACNFFMTGLQDNKRFGLNNWQEAWDKQQDDYSFGGNLTAAQRAKLVNK

>A.spinosum_B CAMPEP_0186768496 /NCGR_PEP_ID=Azadinium-spinosum-3D9-20130829|29318_1 /TAXON_ID=632150 /ORGANISM="Azadinium-spinosum-3D9" /LENGTH=325 /DNA_ID=CAMNT_0029649709 /DNA_START=1 /DNA_END=979 /DNA_ORIENTATION=-
ALLPGSLALEANEEKAGFNEQKAGFLPGEQLSEEVEHRDMGAAAAAELPPGKSLGIDHAVLGVIRLDWHYHPMPGDVGSPSSFEFPVVYRAVPGLTFEVCQSGQLTPEIEAEFIKAIQWLDRIKGVSVISADCGFFMWFQKLARRHTSKPVVMSSLAILPAINCAIHGKVGIFTANSESLAPMHDCVKDECGVEWNESRYVLVGCQDVPGFEAVAHGTEVDFQKVMPGVVGKAKQVLADHPDISAFLFECTQLPPFSDDVRAATGLPVYDAITCCDSVMMGFVDNPRFGLNTWHKSFDGEREQYKLGDCLGPEGKRRLVNLPANG

>A.spinosum_C CAMPEP_0186753562 /NCGR_PEP_ID=Azadinium-spinosum-3D9-20130829|17069_1 /TAXON_ID=632150 /ORGANISM="Azadinium-spinosum-3D9" /LENGTH=784 /DNA_ID=CAMNT_0029630991 /DNA_START=1 /DNA_END=2353 /DNA_ORIENTATION=+
XAQRSESPDVRLARLNRLESELRDLRERTPDVQLARMTRLEHELRDLRESHQHKIQVDAARASLAGSLTPTDLHLSWMVSQQSQTPGAGSCPPSGWQLSCAQVADQSQQKSGWSPSADSNSQVQTQKGMLQASRELLAALQVQHKSHAEMLESHMQFAEAQSDNLHLAMSLIGASHRMAQAQPQAQAQAQAQADAKAQGEAKAQAQAQAPGECLTQPLTHGEGKDPDAVRMRLQEHAGGLGIVLEGKRRRPLLGVLRLDHDYPPASGDINSAASFGYEVVYHSVPGMTLSMARSGSFTEQAEHNFAEGVRTLEQRGASAITGDSGFMMAFQGNARRIASRPIFMSALVQCPPIMASLETGDKIMVLTSNAERLRLGREILLSNCGVDLDESRFVIEGCEHVPKFDAFEKGEATPFSIVQQGIVRLTLRTLKKHPAVKIILLESTQLPPYADALRAATNIAVFDCITAANFYISAFQDNPRAGLNSWQEKKADGGDESKAEEAAMAKATEKVVKAKKGGKSLKKRMNPILGILRFDRSGSAIATGSAGSEELEIRRPCAYGYEVISRTVPGLTQEMAMAGHLGDEDEKIRHAFAEAIRWLEAQGACCITGDCGFLLTLQAAAREAAEVPVFMSPLAQWPLLAAAFDPSGEQVLVLTAAERGLQIQRESLKQLCGVDLGDERLLLCACEGVPSFSALLLGGPVDLDHVSAGLVRLVVEKLERAPKVRALCLECVELPPFSDALRAATGLPVFDAVTCADFFVSSRADNPRAGLNNWQEDWDGMDSD

>A.spinosum_D CAMPEP_0186759428 /NCGR_PEP_ID=Azadinium-spinosum-3D9-20130829|21942_1 /TAXON_ID=632150 /ORGANISM="Azadinium-spinosum-3D9" /LENGTH=620 /DNA_ID=CAMNT_0029638239 /DNA_START=1 /DNA_END=1858 /DNA_ORIENTATION=+
XSSFSFFARTAVSDNSFPALQHWWAMAKYGTHPELAKHEQKFGILCFESAGATDKTLSLGYGYSAIQKVVKGLTPATAKEPNPKVLQALKRAVQELEAAKVEGITGESCLVLPLQAEVRSMSRVPIFLSALLQAALLIAAHDKQQKFLIVTKHADEVNARKEELLKMCGVMVAPERFMVLDLLGRSPDALAKELGTMKDATPELAGVIFDCIHIVQHADQLRSITKFPVFDQVTLMDFYFCARSDNPYFGTCYKEVTGNMKKGEVSHLVKKAQRRLFSPYENYQANLVSKTDASVAVGVLRIDYSYPPIPGDVDHEGSYGYRVHFEQVDGLTFEKAQSAVLDEAIQESFKKAVKKLEEKGVVAITGDCGFMMAYQPYVRALTEIPVVLSSILQAPMLVATHEPEAKFAIFTANSSTFDKEKLLAQSGMTVDTSQWIVVGLQDLDGFEAVALGQKVPAEKVQPGILKCVKNLITKEPQLRGILLECTELPHYADAIRADSGLPVVDAITLVDFFQSSCTTAPAFSKKTLEAFLGVLDPRLAISTVAVVTAGTLGAAVGVTGKVAQTASNTASVVAYCSESRESYVEPPGESPIALGIMYQASTAGEASDEESHGCQAVWRX

>S. Kawaguti A jgi|Fugka2468_1|26563|SymbF.scaffold994.5.m1
MPVLMLGGLGVATGYAFALWVKGQEPPRGKDPNIKHASLGVIRLDWHYHPLPGDVGSSDSFEYPVYYRAV
PGLTFEVCQSGKMTPEIREHFKEAIRYLDQDKNCSVITSDCGFFMWFQKEARQYTAKPVVMSSLAILPAV
HGALGPDGKIAILSANSESLAPMHDTVAREMGVDWNADCYVLVGCQDVEGFDAVATGEVVDLAKVTPGIV
KKAVEVTKKHNIHAILMECTQLPPFSDDVRAATGLPVYDAIVCADFFVRGFVDNPRFGLNDWHQRWDGKQ
EAYRFGDVEDKAKLIHYSPTNN*

>S. Kawaguti B2 jgi|Fugka2468_1|14610|SymbF.scaffold3123.3.m1
MAGNVGALLPSIGRAEVPADDKTIGSATAPSVTMPLLPGLQQSAEGPAAPMTAPPKKPEQPAAQRLSSEL
TKRRLQLSENKEQKHPGNASNDQSPQDLQVDSKVSARTISTSTASEIASPDKSQDVKGNPEDDDAASEGN
ESEVLSLGEEEKDEFGDFNQARRTEDERDDWRAAGDGRRASARKSVALTLSQKLFKAAKKSKEALTKDAF
AVLCFDEGDADDEVVEAKDRGCRRFFSICKGVTKEKLMSDDLDSAAVESIKACFDRIVKKAGQESIAGVS
CDVGYLWMKHQRTLRQAFPDFTVLTTPMMQLPFIWTCFGTNDKTLLVTWKDETDDSKAHHLHMLEDAGIR
LDTHRVEILTLNASDPKWSLFLAGMTTQKENQKLVNEVVKMVHQQIIQLFDQDIDVNSIMLDSVLSKFSE
VLGKATDLPVFDEASMLKLFSSASSLSHFSDASVLCRLQEKKSKAERKSYEADKGTVGLIQLEYEYVAAV
GDIDHGSTFQFNSCPEVVPALTFEEAQRGSQNPVILENLKLAVDKMEREECFGITGNCGFMHFYQQFVRD
YATVPVFMSALVQVPAMAAALEPDERLLVLTANESSFMESRDALLSAEGRPFCDFNRVLVRGCENVPGFE
AVANAEQVDTIKVQQHLQKYVQEIKHSDLGPIKAILLECTQMPHYAAAIRQSTELPTFDVVTCANFFAQV
LNKDQLYQKEAPEEINCTKAKDSSATRVWDKVSCL*

Bacillariophyceae
 
>S.grethae_A HBLG01002042.1 Skeletonema grethae MMETSP0578-249982-11834
EQTQYQNEFVAFMGELDMGQNFDYVFPKIETEGGPFQIIPNSVYCVKPDTVMAEAQKHTDDSAPFAVGPYTLGDADVTLVSTRKVFKVPFSLIGQFLAIPVGADVAKYFWAVIYPVIKAAGNGKIKECKSLIDYFLIAVTIREEGEVMQQVRLSEVQLPRPVERDIVLKHYRLRELGRLFPKLFPVPVDVPAMDGAEVLDDHHYGQNNDHNRHQTESISTQRTRRMSVDLGVQGTLYLSYKNDITQKNMSTPKLGILRLDYNYPPAVGDIDNAESFDYPVIYRVIPGLTFEMCQSGELPDNVKAECLRAVKYLEQQGVSGITGDCGFMINIQDLISDATNKPVFTTSLVQLPSLCMCFDSDETIAVFTANSNTLLPILPRMLEMCALRQEDKDRIQIVGCQDVDGFDAVEKGEAVDVVKVDAGIVALAKSVIAANPRIKAILLECTELPAYADSLKLETGLPVYDSISVCNSFMAGFLDNPRIGLNDFHEAWDGTQAEYSFGACLSRASQAKVVSRISSLFPLSTFEEIDDIDIDTDDEE

>S.grethae_B HBLG01015097.1 Skeletonema grethae, MMETSP0578-23584
MIYTQNSNSTLNLTNFSYIYVDHPESFDYPVVYRVIPGLTFEMCQAGDLTEEVKRECRHAVQYLERQGVSGITGDCGFMIHIQDLISEVTNKPVFMTSLIQLPSLCMCFDQDETIAIFTANSNSLNPVLPQLLEMCALRQEDKDRIQVVGCQDVDGFDAVEKGVEVDVLKVDAGIVALAKRVIEENPRIKAILLECTELPAYADSLKFATGLPVYDSISVCNSFMAGFLDNPKIGLNGFHEEWDGTQKEYTFGACLSENELTKLCSQTTILG

>S.marinoi_A HBJE01014325.1 Skeletonema marinoi, TRINITY-DN1794-c0-g1-i1
LRFGCSSKKKTKDGEAGIDDVKTTGHTLDNSATTTNSSEGDVAGTARAEVHVQHYGEKNCRPQPPSMQRQSSTLSVQDRICLTYQKAISEKNFSTPKLGILRLDYNYPPAVGDIDSPESFHYPVIYRVIPGLTFEMCQSGELSEEIKVECRQAVQYLEKQGVSGITGDCGFMIHIQDLISDVTNKPVFMTSLVQLPSLCMCFDSDETIAIFTANSTTLLPVLPRLLEMCALRQEDKDRIQVVGCQDVDGFDAVEKGEAVDVLKVDAGIVALAKRVVAENPRIKAILLECTELPAYADSLKFATGLPVYDSISVCNSFMAGFLDNPKIGLNHFYEAWDGKQAEYTFGACLSENEQGKLKSAKAG

>S.marinoi_B
MGLKSAFPWWALRFGCSSKKKAEDGKAGIDGMKTTGHTLDNSATNSSEGDVAGTARAEVHDQHYVENNCRPQSPSMQRQSSTLSVQDSICLTYKKAISEKNFSTPKLGILRLDYNYPPAVGDIDSPESFDYPVIYRVIPGLTFEMCQSGELSDEVKVECRQAVQYLEKQGVSGITGDCGFMIHIQAMISDVTNKPVFMTSLVQLPSLCMCFDSDETIAIFTANSTTLLPILPRLLEMCALRQEDKARIQVVGCQDVDGFDAVEKGEAVDVLKVDAGIVALAKRVVAENPRIKAILLECTELPAYADSLKFATGLPVYDSISVCNSFMAGFLDNPKIGLNDFHEAWDGKQAEYTFGACLSENEQGKLKSGRNLTSQISSLSLPNFDDNDISEEDSVSHAMTL

>S.japonicum HBLJ01001483.1 Skeletonema japonicum MMETSP0593-11330
HAAACSRYGERLIAFKTTVPVPKLGILRLDYNYPPAVGDIDHPESFDYPVIYRVIPGLTFEMCQCQTGDLTEEVKIECPAVQYLERQGVSGITGDCGFMIHIQNLISDVTNKPVFMTSLVQLPSLCMCFDSDETIAVFTANSDSLSPLLPRLLEMCALREKDKERIQLVGCQDVDGFEAVEKGEQVDVLKVEAGIVALAKRVIEENPRIKAILLECTELPAYADSLKFATGLPVYDSIGVCNSFMAGFLDNPKIGLDDFQDSWDGIQEEYSFGACLTKKERAKLVSKIRRSVRLSIIVNKLRSAVSAE

>S.robusta jgi|Semro1|16691|Sro2472_g328650.1
MPRRASVVAHHQHSLSLAQTIRSAIHDGAKLFNDGKKKECYELYLATAYGGLSQQTMHAMHAHNRVEGAVETMGHQHDKYTDAQSEKIRELLTKATVDANVVASKEDYGEAAWVIRRAFDLILKMTKRASKASELKPAKTGGETQDDVSFITISDGATEREQAETLSGLCNKMADILDIGNHKYRLTTYPDTFVGKEAVTKLVKTNLCTSREDAVKKLNKLMKYGLIYHVTKEHKFKDEPLFYKLTASTDLRFELDKFGTKTNTLEGEELVHYATLLGRFKSFHKHPSLGVLRLDYDYPPAAGDIDHPDSYDYPVYYRVVPGLTFEMCQSGVLSAEVGAAFDDAVLWLAIHKDVSVISGDCGFMFWFVERCRKIASKKIISLSPLMQLPIMVAACAPKDKILVLTANGKSLDPMHDLIKRQCGIDGQNTQFIIVGCENVPHFGVEVAKGLQVDVDKACPGIVELAKEMVRDHPDTRMILMECTELPPYSDAVREATRLPVWDAITNCNFFMQGFLDSVNFGLNGWYEEWDGIQEEYVLGQNLNDTQRLQCVWCRNNELNYAGK

>Pseudo-nitzschia multi jgi|Psemu1|327799|estExt_fgenesh1_pg.C_8290001
MRVQPLRQSTLSPTLSDPKHSFDVRVATIATEANGKKEEKSDSFNPKIAVLRLDYFYPVRKGDVDSPDSFDFPMVYETVEGLTFACSQKGLDNNSVLSDSKIAKSDADAWNARYGQERKYEYSLEREREANDQTYLCYKSETIERSLRETIRRLLQREGKNIIGITGNCGFFMSLQDKVEDLSSQVAEELNIPAPDVMMSSLLQVAFIQQTIGRRNKLAIVTANSKSFLKEFKALLPFGARASNIVVVGMEDVEGFGEEVEKGWAVQPCAGDNIVEKLRMALNQDTSIKGILMECTELSFVSDRVRAEFEMVVVDSLTMLNYFYRSRTGGFLA

>P.fradulenta_A CAMPEP_0199812070 /NCGR_PEP_ID=Pseudo_nitzschia-fradulenta-WWA7-20140214|96008_1 /ASSEMBLY_ACC=CAM_ASM_001165 /TAXON_ID=183588 /ORGANISM="Pseudo-nitzschia fraudulenta, Strain WWA7" /LENGTH=421 /DNA_ID=CAMNT_0045699945 /DNA_START=1 /DNA_END=1264 /DNA_ORIENTATION=-
XLKARQVLSRPARFVQLAIPCIADRSPGIMEPMYGGGMGSSSMMMQNGMMNRNSMDVRLSQIEHEVMLHKAQNAQSAMMNRSGSAPFLPPVGSQGLPTKEHQELLQSHNKLLGEYSDLMTRHSKVLDKQRELIAKQELALYTPVLGMDKKNTDLRKAASLGIIRLDYDYPPAPGDIDCPDSYDYDVHYRVVPGLTFDMCQSGKMTRDVEEEFIEAIRYLEKRGVQGVTGDCGFMMYFQALARQHTKKPVFMSSLAQLPAVTCGFAKDELIAIFTANSTTLTPMKDLIKDECGVDAHTKRFVIVGCQDVPGFDAVEAGGKVDTAKVTPGMVKKAKDTLKKYPHLRAYLFECTELPPYSDAVRAATGLPVYDSITACNFFMTGLQDNKRFGLNNWQEAWDKQQDDYSFGGNLTAAQRAKLVNK

>P.fradulenta_B CAMPEP_0199831756 /NCGR_PEP_ID=Pseudo_nitzschia-fradulenta-WWA7-20140214|209615_1 /ASSEMBLY_ACC=CAM_ASM_001165 /TAXON_ID=183588 /ORGANISM="Pseudo-nitzschia fraudulenta, Strain WWA7" /LENGTH=497 /DNA_ID=CAMNT_0045724545 /DNA_START=1 /DNA_END=1488 /DNA_ORIENTATION=-
XAKEPNPKVLQALKRAVQELEAAKVEGITGESCLVLPLQAEVRSMSRVPIFLSALLQAALLIAAHDKQQKFLIVTKHADEVNARKEELLKMCGVMVAPERFMVLDLLGRSPDALAKEXXXXXXXXXXXXXXXXSSSXADQLRSITKFPVFDQVTLMDFYFCARSDNPYFGTCYKEVTGNMKKGEVSHLVKKAQRRLFSPYENYQANLVSKTDASVAVGVLRIDYSYPPIPGDVDHEGSYGYRVHFEQVDGLTFEKAQSAVLDEAIQESFKKAVKKLEEKGVVAITGDCGFMMAYQPYVRALTEIPVVLSSILQAPMLVATHEPEAKFAIFTANSSTFDKEKLLAQSGMTVDTSQWIVVGLQDLDGFEAVALGQKVPAEKVQPGILKCVKNLITKEPQLRGILLECTELPHYADAIRADSGLPVVDAITLVDFFQSSCTTAPAFSKKTLEAFLGVLDPRLAISTVAVVTAGTLGAAVGVTGKVAQTASNTASACCVLQ

>Attheya_sp.
MVRVARKEVPSLEISIRKALIKGATVYNEGKQQECFEIYLATAYSGLSQQTMHGHGYHDDYTDEQSKTIIQVLIQATIDGNAQASASSKDFGEASWVLRDAFDAILKMSKKKTDDEDGQDHDKDEGGILANLCNTLPDILDIKEHRHHLQTYPDTFVGDEAVSKLVESHVCMNRQHAVEQMNKLLRFGMLYHVTKEHTFEDERLFYQLASSSDLKLELNKFGNKTKSLRGDDLVHYTAILRRYITFHKHPSLGVLRLDYDYPPAPGDIDHPDSYEYPVYYRVVPGLTFEMCQEGVLTPEVAAAFDEAVLWLANHKDVSVITGDCGFMFWFVERVRKIASKKCISLSPLMQLPGMAAACGPKDKILVLTANGTSLNPMRDLIKRQCGVDSQDTKFIFVGCENVPYFGEEVANGTKVNEEKAEPGIVQLTQEMVRTYPDTRMILFECTELPPYSDAVREATRLPVMDAITNCDFFMQAFLDNGKFGLNGWYEEWDGVQDEYVMGQNLDEGQRLQCIWCAKTDVHQFVT

>Ta_antarctica CAMPEP_0200113894 /NCGR_PEP_ID=Thalassiosira-antarctica-CCMP982-20140214|20162_1 /ASSEMBLY_ACC=CAM_ASM_001185 /TAXON_ID=420261 /ORGANISM="Thalassiosira antarctica, Strain CCMP982" /LENGTH=286 /DNA_ID=CAMNT_0046052863 /DNA_START=1 /DNA_END=859 /DNA_ORIENTATION=+
XKDKAIKGAASARARAKKANASLGVVRLDYDYPPAPGDIDSPDSFGYDVFYRAVPGLSFGMCQRGELTDKVKAEFIEAVQWLDKEKGVSAITGDCGFMMWFQDLARQHTKKPVLMSSLVQMPSIAAAYSKTEDIAIFTANSVTLTPMNSLIEEQCGVNPEDTRFHIVGCQDVDGFEAVAVGGKVDVPKVTPGIVALAKAELAKNPSIRAILLECTELPPYADALRAATGLPVFDAITCCNMFIEGMVDNPRFGINDWQEGWDGVQEKYELGQNLDAEDKKALESAV

>Tx_antarctica CAMPEP_0200964928 /NCGR_PEP_ID=Thalassiothrix-antarctica-L6_D1-20140214|17297_1 /ASSEMBLY_ACC=CAM_ASM_001238 /TAXON_ID=1049557 /ORGANISM="Thalassiothrix antarctica, Strain L6-D1" /LENGTH=453 /DNA_ID=CAMNT_0047172213 /DNA_START=19 /DNA_END=1380 /DNA_ORIENTATION=+
MSEGGSNSGETPVDVVETTKEEEVSKTEEETVKTKEEAVKTKDEIVKTKDEIVKTEDEAAQTEEEVAKTEEEVVKTEEEAAQTEEEIVKTEEVVEGKEEEEIVKTEEVGAKEEEEEVVEEVVEKEEDAEQEETIKEENTTNKNEISTDIVASKEKEEMIDYFSATPPSLGILRLDHDYPPALGDINNAETFTYNVYYRVVPGLTFEMCKSGKLSKDVQEKLFEAVDYLEKEKDVSGITADCGFMMFFQSLVRSRTKKPVFLSPLTQLPAVTSAYSENEKIIIMTSNGKSLEPMRDLIRKECGVDTQQERCIIVGCEDVDGFEAVGEKVDVAKCTPGIIQKAMDILQEHPTARAIVLESTELPPFADALRFYTRIPVYDAITNANFFMTGLQDNERFGMNNMEKWDGKQKENYTFGQNLAEDEKENPTEEDTGKLANKSRVVPIEVEDEDDVWC

>F.kerguelensisL2C3 CAMPEP_0199381286 /NCGR_PEP_ID=Fragilariopsis-kerguelensis-L2_C3-20140214|35188_1 /ASSEMBLY_ACC=CAM_ASM_001141 /TAXON_ID=186038 /ORGANISM="Fragilariopsis kerguelensis, Strain L2-C3" /LENGTH=492 /DNA_ID=CAMNT_0045159857 /DNA_START=1 /DNA_END=1478 /DNA_ORIENTATION=-
XTPFGLSLFPGDTTNQVKAEPTSIRSLLRKKGLVVFAAVSLGVAGGAAGNQMYASYSNTIVEASVMASKNQFGDIPKGTELPFDNFLGIYGPAFKSGVTSDLDATCSSNVGCLEAGLLGYQCQFFDSCFATEPPTQTKAQQAEVKEAITEYMASELEAQAKNLHDDTHGDESAIKNSINFAENLNLKSKYGILRVDYAYRPTRGDPGSPLSFSSNDSVSFKVEGWSFTAAQEGLAADGTYPVGEYNMSDDSRNRYWKTPPVVNGTAVKRSGYHTTIINNDVIHRYAPDVMKKNMKEAIEYLESQNVSGITADVGFSQAFQESIASMASVPVVASSLQQLSFVAPMFNLNDPSKKKKILVTTSNSVNFDKDKLIPKGINHTSVVVLGMEENSFGKWVGIGNSFSRFKSDAFDEASVEEALAAVVEACRTTIEEEKKNGTEIVAIVQECSELPAYSNALRHEFDLPVYDFGTAIEFVRMGRKFGNYGSYMVPSK


Phaeophyceae

>C.okamuranus_A
MQRGGKTVYGAGIGVLMLETRFPRIPGDIGHAESFPFPLQYRVVRGATPDRAVRQDPRALVDDFIKAGRDLVDMGCDGITTTCGYLSLIQDQIKDALGVPVAASSLMQVPMVQALLPMGQKVGILTVSQAALTDSHLAAAGVPLDTPIVGTEGGRAFYDGFLNNRVEIDITACRADLLDAANTLCRDHPEVGAIVLECTNMVPFAHDIRRDTGLPVYSIESFLTWFQAGLMPRRFPIELADPRWR

>C.okamuranus_B
MIATGGKTVYGASVGILMLEARFPRIPGDMGNARTWPFPVMYKVVRGASPDRVVRQGAEGLVDAFIAGARELVADGVDGITTNCGFLSLVQEELSRAVPVPVVTSSLQQVAMVNRLMPAGKRAGILTISGSTLTQAHLEAAGVPDGTPIGTTEGLQEFTRAILDNELTLNVEAARQDNVEAALALKKNHPDLGGIVLECTNMCPYAADITEATGLPVWSMASFVEWFQAGLAPRHYQV


Pelagophyceae

>Pelagophyceae_sp.A
MGVGGVVDKGRARRPARDALCREAQIWFGDDDYGHEAAPARRKAQSIFPGEEPLRGRQELEAVCCPESPLTTQRKRAQSSGVSAQEDRSPRHPSLGVLRLDYDYPAAPGDIDHPASYGYPVHYRVVPGMSFELCQSGVLPDDVKRAFIKAIRWLDDAKGISAITSDCGFMMWFQQLARLHTKKPVFLSSLVAIPTVALTLSRRRKIAVLTANSVSLARMTDLVRRDCGGCTFGDRLVLVGCQDVDGFEAVALGEKVEMQRVGPGVVRLALESCAQHDIGAFIFECTELPPFSEAVRRATGLPVFDAISCCDFFMSGYTRHERGTAGPDWFAAWDGMQEKYELGRELGLQEKARLNTTELGRRRAIANANAARAAVAATSLVAA

>Pelagophyceae_sp.B jgi|Pelago2097_1|111540|CE111539_15685
MHPVYAFVFLAGRTVAFTALRTRLGGGRAGACTSRPGRGAVGCASSKAAVEESRFPHPLTRSALGVLRLDYDYPPAPGDVDSPLSWDYRVYYRCVPGYTFDMCKSNKLSQDVKVELEAATKWLEAQGCSGITGDCGFMMQIQPLIRNFTKLPVFMSSLVQLPTVRAGFSNRERIAIFSANGGDLHHMFETFRSECNLDSKDEAFVIVGCEKVDGFDAVELGGKVNVTKVQPGIVAKAVEIVKAHPDLRAILMECTELPAYSDAVRNATGLPVYDAITCCNMQSPRRPAPQRGRGAEGTPKGEKPHCSRFMAGVQNNPRFGLEEWQRKFDGEQEAYVFGQHLTPAQRANLVNKPALVIEPASDALVIDVNKPASDALFDKPAKVTAAAA

>Pelagophyceae_sp.C jgi|Pelago2097_1|552301|fgenesh1_kg.1075_#_4_#_Locus30470v2rpkm0.28
MGCASSNAPKVAGLPPGRFPTPLAASALGVLRLDYDYPPSPGDVDSPLSWNYRVYYRCVPGFTFAMCRSNDLSPEVLVQLEAAVKWLVAKGCSGITGDCGFMMQLQPLIRTRNKLTVFMSSLMQLPTVRAGFAPGEQIAIFSANGGDLNSMFETLKAECREDARDDAFVIVGCEDVDAFEAVESGEKVKVDRVQPGIVAKALAVVAAHPNLRAIVMECTELPVYSDAVRHATGLPVYDAITSCNMFMAGVQNNPRFGLEEWRHKFDGEQEVYRFGQHLSPAQQALLVNKPAAT


Pyramimonadophyceae

>C.tetramitiformis_A
MRVLSADAKQATQHSSASIPESDVRIRGLDDIDTLCRELIRAGLEIRDRSWLFTQYPRCFLGSDLVKLLISLKVAKDVPSAVAVGNELISKHVFHHVWDYDIEMRDAYLFYRMSVHEEILGKRDLSSISHTFVLKTNERMNNPNTGVKLSEYQKGKYGYTGTAAAEWLEKEGIARSQEEANAFGDLLIAFRLITTVVKQEQRPFRNDATLYRPCVKSSKKAGQSSETKSDTLGVLRLDYGYPPIPGDIDHPNSFEYNVVYRKVKGLTFELAQSGEFKDDVEQNMLQAIRDLESLGAFGITGDCGFMANYQRFVAEHAKVPVFMSSLCLIPFIFSSLRREGKLLVITANSDSLRALLPNVYDKPLEAEVSAQACAVTNDFLGEQLGCTILKPERIINMGLQDLPGFDVVASATSLLSTEVDRVHVGNEIVKRVRDYLQQEPAIQAILLECTELPHFSSPLLRKYTRLPVFDALSVCDFFQSSVEIKKSQQRRAVCVGHHCQRSLPDTPV

>C.tetramitiformis_B
MALGARGIWGLALNGVQAAPPVQDQDEVMEETVSMEDTSTVAAPKIKGKQRQSVWCHKEFDSSKVIGVLRIDYDYPPAVGDIAHPDSFGYTVHYETVHGLTFERCQAGALDDEIMTNLQNSILKLQEYPGLVGITGDCGFMMHYQCPVRFMAKVPAFMSSLIQCPAIGAIFKLFEKVLVLSANSKSLEPMKETLLTQAGFDVDDPSRYEVYGLQDLDGFDAVAKGEAVDLPRVEVAITEAVTKKLAGDASIKAILLECTELPAYADALRRATGLPVFDAITAVNFFRNATVSSHWNKKAFIPHNPAYWTTKYSKFGNEDQEAVEEVEEVEDETLSAPPFPCEDCDAIKIIGVLRIDYNYPPAPGDIDHPDSYGYKVVFRVVHGLTFAKCQDGVMDDQIAESFRRAVDELEAVEGLVGITGDCGFMMHYQCLVRHMAQKPVFMSALLQAPLISAAFKNFEKILVVTANSTTLLPARDTLLTTCGFKVDDPEQFVIHGLQDLEGFDAVEKGEEVDTLLVQHHITERIKQVVKDEPSIRAILLECTELPHYADRLRRKIGLPVFDAITCVNYFRSSAVTSHWNKAFPPHNPDFWKDKFAKFGLEEKNMAEAAK

>C.tetramitiformis_C
AGVGVLRLDYHYPPLAGDIDSADSYGYKVIFKQVDGLTFEMAQSGKMTKAVEKNLVSAIHWLESQEVVGIAGDCGFMMAYQVFVRRQTDVPVFMSSMLQAPMLIAAFDQDAKFGILTANSKSLEPNLDMLLQDCGVDVDVDRFVVLGLQNVPGFDAVAKGEAVDASVVQPGIVAAVQKMCTDEPDVAAIILECTELPAYADAIRAGTGIPVFDAITLVDYFHSSMADNPRFGTVYTTNPSTKITKALAAASNQDSA

>C.tetramitiformis_D
MAAAVGAKQKKFDVEFAEGADHPDLGPVAVGVLRLEYHYPPLEGDIDSADSYGYEVLFKQVDGLTFEVAQSGKMTKNVEVNMISAIRWLEAKQVVGITGDCGFMMAYQVFVRRNTELPVFMSSMMQAPMLIAAHDQDAKFAIFTANSKSLEPNLEFLLTDCGVEVDVDRFVLVGLQECDGFDXVAKGERVNPRLVQPAILKRVRKLVKDEPELAAIILECTELPAYADAIRAETGLPVFDAITLVDFFHSASSDNPHFGGAMKKGSFSGKKKGKGAVSKAMKKRFRPGADHPDLGPVGTIPAACSWLCDCIPPVGFKARL

>C.tetramitiformis_E
MVDYFHSSCADNPNFGCSYQQQEQGHLKWQQEFAEGADNPDLGPVAIGVLRLDYHYPPLGGDIDSQDSYGYQVVFKQVDGLTFEMAQSGRMTKAVEKNMKGAIQFLEEKDVVGITGDCGFMMAYQVFVRQQTDLPVFMSSMIQAPMLVASNDSEAKFAILTANSKSLAPSLDWLLSECGVTVDVDRFVVVGLQDVPGFDAVAKGEAVDPKVVQPGIIDMLRETQKDEPQIAGIILECTELPAYADAIRSVLYIPVCLFIVSL

>C.tetramitiformis_F
AKKRTRKNKFREGADNPNLGPIAVGVLRLEYHYPPLAGDIDSEDSFGYKVFFRQVDGLTFELAQRGRMNKVVEKNMVDAITWLEAKQVVGITGDCGFMMAYQVFVRQHTDLPVFMSSLLQAPILVAAHDREAVFALVTANSDSLEANIDTLLEDVGMDVDADRFKIVGLQDVPGFDAVAKGEAVDPLVVQPGIIARLTQLADDEPDLQAVLLECTELPHYADAIRAELGLPVFDVITLTDFFHSSRADNANFGQSFQPRIDNDDRTLMTMD


Chlorodendrophyceae

>P.subcordiformis
MSELMARRVFHHVWETGFDFKNSTLFYRFSFHEQLLGGADLTNISHTYVLKTCERMKGQVEMVEYKDGHHAFTGRAGVEWLMKEGTVLTEAEATQLCNLFVACRLIAPVVSKTPLAPFSDSVLYRLVSAGTTGNTKEAAKTSLGVLRLEYGYPPIPGDIDHPNSFPYSVVYRQVPGLTFELAQSGGLPDDVRAAFLNAIRDLEKLGVFGITGDCGFMANYQRFVADSTTACPVFMSSLCLIPSIMAGMKTDAKLVVVTANSESLSVLFPNRFDAPLPESEHHRCAATNKFLSQQMGCTVARPECIVNMGLQDVIGFDVVAAATSLLSPEVDRVLVGQEIAKRVVDFIGSDTAVQAILLECTELPHFSAPMLRHYTQLPVFDALSVCDFFQAATDYGPEQTTRRAHCVGQHCQRGLPDTLVSL

>T.striata_A jgi|Tetstr1|462051|TSEL_007121.t1
MAGKHFDRQFQLKQAPSTQSAGSRESGLDDLDVIARRLMGSGQPADGAAVFHHVWEAGFEFKNSTLFYRFSFHEELLGGTDLTNISQTYVLDTCKRAKGNVEMVEYKSGKFAFQGKALVDWMLKEGTVLTQEEAMKLANLFVACKLITKVVSDKGPMQAFSLSCLYVLTIKPSEGDKAKANSALGVLRLEYGYPPIPGDIDHPNSFPYKVVYRQVPGLTFELAQSGALPDEVRESFVTAIRDLERLGVFGITGDCGFMANYQRFVSETTSVKPVFMSSLCLIPSIMAGLKADAKLVVVTANSDSLAAIFPNRYDLPLPEEEFHKCSVTNEFMMAQMGCSIARPERIINMGLQDVTGFEVVAEATSLLSPDVDRVLVGNEIAKRVVDFLEIDSTVQAILLECTELPHFSAPLLRHYTQLPVFDALSVCDFFQDASDSGEGQAGRRAACVGQHCQRGLPDTLIN

>T.striata_B jgi|Tetstr1|454920|TSEL_041783.t1
MAGKHFDRQFQLKQAASTQSAGSRESGLDDLDVIARRLMGEVEIKDRTWLFKTYKRCFLGTDLVKAMVKLQIAPDVKGAVAVGNQLMERRVFHHVWEAGFEFKNSTLFYRFSFHEELLGGTDLTNISQTYVLDTCKRAKGNVEMVEYKSGKFAFQGKALVDWMLKEGTVLTQEEAMKLANLFVACKLITKVVSDKGPMQAFSLSCLYVLTIKPSEGDKAKANSALGVLRLEYGYPPIPGDIDHPNSFPYKPSATWSGLGVFGITGDCGFMANYQRFVSETTSVKPVFMSSLCLIPSIMAGLKADAKLVVVTANSDSLAAIFPNRYDLPLPEEEFHKCSDVTGFEVVAEATSLLSPDVDRVLVGNEIAKRVVDFLEIDSTVQAILLECTELPHFSAPLLRHYTQLPVFDALSVCDFFQDASDSGEGQAGRRAACVGQHCQRGLPDTLIN

>T.striata_C jgi|Tetstr1|422311|TSEL_013155.t1
MAEVAVANHTWFFKTYRRSFTGDDLIRAIVRLRIAPDTKAALMVGNALMRHHVFHAVWGGDVEVMSTALLYRFSFHEELLGGVDLTNISVTYVLKTAERMEKHIDMVGYDKAGRPMFQGQSMLEWLTKEGTVLTEEEGMQLCNLFVACKLTSCVTDKDCRAPFSPAALYIMSRRSARASNKETEKAAPLGVLRLEYGYPPIPGDIDHPSSFPYDVIYRKVPGLTFELAQSGDLPEHVRDCGFMANYQRFVAESTAAAPVFMSSLCLIPTIMAGMKVDAKLLVLTANSALLAALLPNRYDAPLAPAEWGKCEVTNAFLRKQCGCAVERPERIVNMGLQDLPGFQVVAEATSLLSPEVDRVLVGGGIAERVVSYIARDATVQAILLECTELPHFSAPLLRNCTGLPVFDALSVCDFFQAAVDHGAEQAGRRALCLSRGRQRS

>T.striata_D jgi|Tetstr1|425072|TSEL_015536.t1
MAEVAVANHTWFFKTYRRSFTGDDLIRAIVRLRIAPDTKAALMVGNALMRHHVFHAVWGGDVEVMSTALLYRFSFHEELLGGVDLTNISVTYVLKTAERMEKHIDMVGYDKAGRPMFQGQAMLEWLTKEGTVLTEEEGMQLCNLFVACKLTSCVTDKDCRAPFSPAALYIMSRRSARASNKETEKAAPLGVLRLEYGYPPIPGDIDHPSSFPYDVIYRKVPGLTFELAQSGDLPEHVRDCGFMANYQRFVAESTAAAPVFMSSLCLIPTIMAGMKADAKLLVLTANSALLAALLPNRYDAPLAPAEWGKCEITNAFLRKQCGCAVERPERIVNMGLQDLPGFQVVAEATSLLSPEVDRVLVGGGIAERVVSYIARDATVQAILLECTELPHFSAPLLRNCTGLPVFDALSVCDFFQAAVDHGAEQAGRRALCLSRGCQRL
>T.suecica
TIVSDGCPRERAILRNHVPLTVIVIVSLLRFGSGMLTRWCDALLCTGDCGFMANYQRFVADSTTACPVFMSSLCLIPSIMAGMKTDAKLVVVTANSESLSVLFPNRFDAPLPESEHHRCAATNKFLSQQMGCTVARPECIVNMGLQDVIGFDVVAAATSLLSPEVDRVLVGQEIAKRVVDFISSDTAVQAILLECTELPHFSAPMLRHYTQLPVFDALSVCDFFQAATDYGPEQTTRRAHCVGQHCQRGLPDTLVSL


Ulvophyceae

>U.mutabilis_A jgi|Ulvmu1|5019|UM021_0036.1
MEGKMKALSTEERHTFSKIIKKLACVARKVDDAVFGPADCGKKRAVTDKAPTAADTEAGAPAEAGGELEPERLLPRLRPQVKLGILRLDYNYEAAPGDIDYPMSFKYKVIYRVVPGLTFEMCQSGKLTAAVDRAFREAIRWLDEEQNVDAITGDCGFMFWFQDMARRQTSKPVLLSSLVQLPAITCGFAKHKKIAIFTANGHELMPMCELINKECGVNIEDSRFHIVGCEDVPGFDAVAQGRKVDVGRVQPGIIELARHVTTQDLNVRAILLECTELPPYADALRRYLNIPVYDAVTCADMFMDGLQDNPRFGDMDWREPFDGNDGEYEFGGELEEGELEHCINCIRKMDAQEKAQQLTA

>U.mutabilis_B jgi|Ulvmu1|6706|UM030_0039.1
MDTNLLKAVKELPPQSRRKLLQLADNLGMHLRKMDLDDPSGSKANPEQPKLGVLRLEYDYEPAVGDIDHPGSFAYPVEYCTVKGLSFKICQAGERNEELDKNFQDAVQWLIDQGCDAITGDCGFMYWYQEDVRLVTDRPMMLSALCQLPAVTAAFDDKEKIAIFTANSETLKPMLPKIKKNAGVDLEKDRYVIIGCQDVPGFDAVEKGEPVIYDEVAPGMVDLTRKVLEDYPSITAVLLECTELPQFADVLRKEFKLPVYTAVTCTDHFMAGLLDNPRFGLQDWHDEATVGKEKRKEKRSGMEGDAAAAGGSEQRPVEDILKGLQMLVEA

>U.prolifera_A
MEEKFKALSKEEQHTLSRVLKKVACVARKFDQNVLKKPAAYIAGRGVDDDKPTNDAQASAGTHAPADSPKPSNFMPHPRPQLKLGILRLDYNYEAAPGDIDYPKSFKYKVVYRVVPGLSFEMCQSGKMTAAVERAFKDAIRWLDEEKSVDAITGDCGFMFWFQEMARRQTSKPVLLSSLVQLPAITCAFAKHKKIAIFTANGHELMPMCELINAECGVNIEDKRFCIVGCEDVPGFDAVAQGCKVNVGKVQPGIIELARKVVTEDLNIRAILLECTELPPYADALRRHVNLPVYDAITCADMFMEGLQDNPLFGDMEWREPFDGLHEEYAFGGELESGELENCINCMLKLDADGKAVPATG

>U.prolifera_B
MESHLSKAIDSMTPQARHKLMRIADHLTMTLRKSDMKPSTEDGVPEASVTQPMLGVVVLDYDYEPAIGDIDHPGSYSYPVLYRKVPGLTFELCQAGGHTPEVVQNFKDAVKWLVEQGCDAITGDCGFMYWYQEHARAITDRPILLSALCQLPAVAPAFADYEKIAIFTANGKSLAPMLDLIKSSSGIDLESDRYIIVGCENVPGFDAVANGDPVIYDDVAPGMVDIAKKTLATNPDVKAFLFECTELPQFADAVRAETGLPVYDSITCTNAYMSGLMDNPRFGLNEWQDEAEDAQESRKQHKKGCKHNKKHGRGRKHAHRSVEDIVSALHVLLEGQ

>U.prolifera_C
MESVLSKAIDSMTPQARNKLLRIADHLTMTLRKSDIKPSTEDGVPEASIAQPMLGVVVLDYDYEPAVGDIDHPGSYSYPVLYRKVPGLTFELCQAGGHTPEVVQNFKDAVKWLVEQGCDAITGDCGFMYWYQEHARAITDRPILLSALCQLPAVAPAFADDEKIAIFTANGESLAPMLDLIKSSSGIDLSSDRYLIVGCEDVPGFDAVANGDPVIYDVVAPGIVDMAKKTLATNPDVKAFLFECTELPQFADDVRAETGLPVYDSITCTNAYMSGLMDNPRFGLNEWQDEAEDAQESRKQHKKGCKHTKTHGRGRKHAHRPVEDIVAALKVLLEGH

>U.prolifera_D
MVADGSVSASSPLAIAVAGLSPESRLKLLRVADDLVMHLRKSELPTPPAAAPSDFKFVQYSDSGGLQAVPPTPIGATAVLSPKLGVIRLDYDYPPALGDVDHEDSFEYPVEYEIVEGLTFKLCQEGDLSKHPHVIANFESAVEKLYEKGCDVIIGDCGFMFQFQHHAVTLPSRPSMMLLSPVSQLPSLISGLDPGKKVAIMTANSTTFNGMLELLAKEEADSGHASKYSISRAPRDRYIVVGCQDVPHFGDEVARGEAIVYEDAERGIVQLVQDTLRKHPEVDMFLLECTELPQFANTLRFKTGKPVYTAITLANMAMSGRQSNPRFGRQYWAGMWLEQQRGRMAMRLRREGDPAGARAAAEGMRDTELMRSIANAPLLQHASGAHALSVLSQLADL

>U.prolifera_E
MDEDGNGAAMSPLASAVASLDPESRLKLLRVADDLVMHLMKSELPAPSRPEEIAQHGDSGGLQAVRSALTTVEQAAILNPKLGVLRIDYKYPPALGDVDHKDSFEYPVKYKKVKGLTFELCQKGDLTDHPQVNKNFKKAVNKLIEKGCDVIIGDCGFMFQFQQDAVTNPNRPSILLLSPLSQLPTLITALGPEKKVAIMTANSESFEHMFKLLEKQEKISGHTSAYSISRAPRDRYVVVGCQGVKHFGEEVANGWPIVYKLAEPGIVALAKDTLRKHPEVDMFLLECTELPQFANTLRYKTGKPVYTAITLANMAMSGRRSNPRYGRQYWEKVWLEQQRRRMAMWLQREGDPGGAQAAAEGLRMRDTELMQSIADAPPPQHSNGDDLEVLRQLADL

>U.prolifera_F
MDADGNGDAIAMSRDPLASAVASLDPESRLKLLRVADDLVMHLRKSELPAPPAPGEFVQRDESGGLALQLQAVPLTPVEDTAILNPTLGVLRIDYKYPPALGDVDHKDSFEYPVKYKKVKGLTFELCQKGDLTDHPQVDQNFKKAIKKLHDKGCDVIIGDCGFMFQFQQDAVTIPNRPSILLLSPLSQLPTLITALGPKKKVAIMTANSKSFEHMLELLKKQERSCGHTSAYSISRAPRDRYVVVGCQDVPYFGCEVAHGEPIVYELAEPGIIKLAQDTLRKHPEVDMFLLECTELPQFTNTLRYKTEKPVYTAITLANMAMSGRLDNPRFGRHKWRREWLEQQRGRMAMRLRREGDPAGAQAAAEGLRDTELMQSIANAPPPQHAAARRSTPQHADGDHADGDHMHVLNVLGQLADL


Anthozoa

>Acropora_millepora (Identical to A.milleporaH)
MSGETAKSAAACLGVIRLDYDYPPAPGDIDHPDSFSCDVYYKVVPGLTFEMCQKGQMTKEVQKRFKQSIKWLVKEKNVNGITGDCGFMMNFQGFARKVTKIPIFMSSLCQLPAVTCGFAQKEQIIIMTANGKSLEPMRDLIRDECGVDTQDKRYNIVGCEDVPHFGPAVANGDKVDTKKAQPGIVKKAVEALKKYPHSRAFLLECTELPPYSDAIRFHTGLPVYDSITACHFFISGHKDNVRFGLQDWQDDWDEEQEEYDYGDNLNRKEKKELVNKVE

>A.millepora_A Amillepora37625-RA protein AED:0.02 eAED:0.02 QI:0|0.5|0|1|0|0|3|0|326
HNSIAAVNTSFEVIEQLSIFRRLFDVRRIPQKKMSGEKKKSAAACLGVIRLDYDYPPAPGDIDHPDSFNCDVYYKVVPGLTFEMCQKGEITDAVKQRFEESIKWLVEEKKVKGITGDCGFMMNFQSLARNITKIPIFMSSLCQLPAVTCGYAQKEQMIIMTANGKSLEPMRDLIRDECGVDTQDKRYNIVGCEDVPHFGEAVAKGNKVKVEDATPWIVRKAVHALLKYPKSRAFLLECTELPPYSDAIRFYTGLPVYDSITACHFFISGHKDNPRFGLQDWQDQWDGKQDKYTYGANLTEEEQKELAPPSFESLPIEFSRKKSLFR

>A.millepora_B Amillepora26932-RA protein AED:0.26 eAED:0.26 QI:0|-1|0|1|-1|1|1|0|278
MSGKTKKSSAASLGVIRLDYDYPPAPGDIDHPDSFSCDVYYKVVPGLTFEMCQKGKITDEVKERFEESIKWLVQEKKVKGITGDCGFMMNFQSLARNITKIPVFMSSLCQLPAVTCGYAQKEQMIIMTANGKSLEPMRDLIRDECGVDTQDKRYNIVGCEDVPHFGEAVAKGEKVKVEDATPWIVRKAVHALFKYPKSRAFLLECTELPPYSDAIRFYTGLPVYDSITACHFFISGHKDNPRFGLQGWQDQWDGKQDEYTYGANLTEEEQQELVNPCK

>A.millepora_C Amillepora26933-RA protein AED:0.00 eAED:-0.00 QI:0|-1|0|1|-1|1|1|0|246
MSGETRKSVAACLGVIRLDYDHPPAPGDIDHPDSFNCDVYYKVVPGLTFEMCQKGQMTEEVEKRFEDSIKWLVQEKKVKGITGDCGFMMNFQSLARNTAKISVFMSSLCQLPAVTCGFDQKEEIIIMTANGKSLKSMRGLIRDECGVDTQDKRYNIVGCEDVPHFGEAVAKGEKVKVEDATPWIVRKAVHALVKYPKSKAFLLECTELPPYSDAIRFYTGLPVYDSITACHFFISGHRDCILFVRI

>A.millepora_D Amillepora34779-RA protein AED:0.25 eAED:0.25 QI:0|-1|0|1|-1|1|1|0|284
MSGETAQSAAPCLGVIRLDYDYPAAPGDIDHPKSFSCDVYYKVVPGLTFGMCKEGKPMPPEVETRFKESIKWLVEEKKVKGITGDCGFMMNYQKLAREVTKIPIFMSSLCQLPAVTCGYAENEQIIIMTANGKSLEPMRDLIRDECGVDTQDKRYNIIGCEDVPHFGKAVEDGHKVKVEDATPWIVRKAVHALLKYPKSRAFLLECTELPPYSDAIRFYTGLPVYDSITACHFFISGHKDNPRFGLKDWQDEWDGVQEKYKYGDNLTPEEKEQLKHKVKQGHSI

>A.millepora_E Amillepora18269-RA protein AED:0.26 eAED:0.26 QI:0|0|0|1|1|1|3|0|789
MTDDVEKRFKQSIKWLVKEKKVNGITGDCGFMMNFQSIARQITKIPIFMSSLCQLPAVTCGYAQHEQMIIMTANGKSLEPMRDLIRDECGVDTQDKRYNIVGCEDVPHFGQAVANGDKVNVKDATPWIVRKAVHALFKYPKSRAFLLECTELPAYSDAIRFYTGLPVYDSITACHFFISGHKDNPRFGLDDWQDEFDGKQEDYEYGDNLTKKEKAALVNKVRRILQKNMSEETKKAAAACLGVIRLDYDYPPAPGDIDHPDSFNCDVYYKVVPGLTFEMCQKGKMTDDVEKRFKQSIKWLVKEKKVNGITGDCGFMMNFQSIARQITKIPIFMSSLCQLPAVTCGYAQHEQMIIMTANGKSLEPMRDLIRDECGVDTQDKRYNIVGCEDVPHFGQAVANGDKVNVKDATPWIVRKAVHALFKYPKSRAFLLECTELPAYSDAIRFYTGLPVYDSITACHFFISGHKDNPRFGLDNWQDEFDEEQEEYQYGDNLTKKEKAALVNKVKRIPQKKMSGETKKSAAACLGVIRLDYDYEAVPGDIDHPDSFNCDVYYKVVPGLTFEMCQKGKMTDDVEKRFKQSIKWLVKEKKVNGITGDCGFMMNFQHIARQITKIPIFMSSLCQLPAVTCGYAEKEQMIIMTANGKSLEPMRDLIRDECGVDTQDKRYNIVGCEDVPHFGQAVANGDKVNVKDATPWIVRKAVHALFKYPKSRAFLLECTELPAYSDAIRFYTGLPVYDSITACHFFISGHKDNPRFGLDDWQDEFDGKQEDYDYGDNLTKKEKAALVNKA

>A.millepora_F Amillepora26941-RA protein AED:0.00 eAED:0.00 QI:102|1|1|1|0|0|2|1016|302
MLHRGSLFLSLSRFSKVRRIPQKKMSAETKKSAAPRLGVIRLDYKYEAALGDIDHLDSFNFHVYYKVVPGLTFEVCQEGKMSDEVKDRFKESIKWLVREKKVNGITGDCGFMMNFQDFARKITKIPIFMSSLCQLPAVTCSYEEKEQIIIMTANGKNLEPMRDLIRDECGVDTQDKRYNIVGCEDVPYFGQAVANGDKVNIEEATPWIVRKAVHALFKYPKSRAFLLECTELPAYSDSIRFYTGLPVYDSVTACQFFINGHTDNVRFGLQNWQDEWDGNQEEYQYGDNLTKEEQNQLVHKVE

>A.millepora_G Amillepora18267-RA protein AED:0.41 eAED:0.41 QI:0|-1|0|1|-1|1|1|0|278
MSEETKKAAAACLGVIRLDYDYPPAPGDIDHPDSFNCDVYYKVVPGLTFEMCQKGKMTDDVEKRFKQSIKWLVKEKKVNGITGDCGFMMNFQSIARQITKIPIFMSSLCQLPAVTCGYAETEQMIIMTANGKSLEPMRDLIRDECGVDTQDKRYNIVGCEDVPHFGQAVANGDKVNTKNATPGIVKKAVEALKKYPKSRAFLLECTELPPYSDAIRFHTGLPVYDSITACHFFISGHKDNPRFGLDNWQDEFDEEQEEYQYGDNLTKKEKAALVNKVK

>A.millepora_H Amillepora26930-RA protein AED:0.33 eAED:0.33 QI:0|-1|0|1|-1|1|1|0|278
MSGETAKSAAACLGVIRLDYDYPPAPGDIDHPDSFSCDVYYKVVPGLTFEMCQKGQMTKEVQKRFKQSIKWLVKEKNVNGITGDCGFMMNFQGFARKVTKIPIFMSSLCQLPAVTCGFAQKEQIIIMTANGKSLEPMRDLIRDECGVDTQDKRYNIVGCEDVPHFGPAVANGDKVDTKKAQPGIVKKAVEALKKYPHSRAFLLECTELPPYSDAIRFHTGLPVYDSITACHFFISGHKDNVRFGLQDWQDDWDEEQEEYDYGDNLNRKEKKELVNKVE

>A.millepora_I Amillepora37624-RA protein AED:0.26 eAED:0.26 QI:0|-1|0|1|-1|1|1|0|279
MSGETAKSAAACLGVIRLDYDYEAAPGDIDHPDSFSCDVYYKVVPGLTFEMCQKGKMTEEVEKRFKESIKWLVKEKSVNGVTGDCGFMMNFQSIARKITKIPIFMSSLCQLPAVTCGYAQKEQIIIMTANGKSLEPMRDLIRDECGVDTQDKRYNIVGCEDVPHFGEAVANGDKVNTKKATPGIVKKAVEALKKYPQSRAFLLECTELPPYSDAIRFHTGLPVYDSITACHFFISGHKDNPRFGLQEWQADWDEDQEEYQYGDNLTQKEKDQLVNKVNS

>A.millepora_J Amillepora34780-RA protein AED:0.31 eAED:0.23 QI:0|0|0|0.33|0|0.33|3|0|309
MSGETGQSAAPCLGVIRLDYNYEAAPGDIDHPDSFNCDVYYKVVPGLTFKMCQTGVITVEVKKRLEESIKWLVEEKKVNGITGDCGFMMYFQKLARKVTKIPIFMSSLCQLPAVTCGYAENEQIIIMTANGNSLEPMRYLIRDECGVDTQDRRYNIVGCEDVPYFGEAVAKGEKVNTTEAQTGIVKKALEALRKYPQSRAFLLECTELPPYSDAIRFATGLPVYDSITACHFFISGHKDNVRFGLEDLDWQADFDEEQEEYNYGDNLTPEEKKHLIKGRHRNVHFNLQVCLSRRYLTDFLNLKDQEIRM

>XP_015777049.1 closest to A. millepora B PREDICTED: dimethlysulfonioproprionate lyase 7-like [Acropora digitifera]
MRSLARKLQKKKNKSGDSLEENNKEKLRGNTSETDNKIKEEKSASPRLGIIRLDYDYTPADGDIDCPDSFDYDVYYKVVPGLTFEVCKEGKMTEEVENRFKESIKWLVEEKKVNAITGDCGFMINFQGIARQVTKIPVSMSSLCQLPTVTCSYAENEQIIILTANGKDLRHMKNVISVECGVDTEDLRYNIVGCEDVPYFGEAVAKGEKVKVKDAQPWIIRKAFNALLKYPKSKAFLLECTELPPYANAIRFYTGLPVFDAITACHFFISASKDNTMFGLQGWQDEWDGKHEAYHYGDNLTEAEKKELVNPVHSE

>XP_015777050.1 closest to A. millepora B PREDICTED: dimethlysulfonioproprionate lyase 7-like [Acropora digitifera]
MLSLARKLLKKKNKSGDSLEENNKEKLRGNTSETDNKIKEEKSASPRLGIIRLDYDYTPADGDIDCPDSFDYDVYYKVVPGLTFEVCKEGKMTEEVENRFKESIKWLVEEKKVNAITGDCGFMINFQSIARQVTNIPVSMSSLCQLPTVTCSYAENEQIIILTANGKDLRHMKNVISVECGVDTEDLRYNIVGCEDVPYFGEAVAKGEKVKVKDAQPWIIRKAFNALLKYPKSKAFLLECSELPPYANAIRFYTGLPVFDAITACHFFITASKDNTMFGLQGWQDVWDGKHEAYHYGDNLTEAEKEELVNPVHSD

>XP_015765068.1 closest to A. millepora J PREDICTED: dimethlysulfonioproprionate lyase 7-like [Acropora digitifera]
MSGETTQSAAPCLGVIRLDYNYEAAPGDIDHPDSFNCDVYYKVVPGLTFDMCKKGVITVEVKKRLEESIKWLVQEKKVNGITGDCGFMMYFQKLARKVTKIPIFMSSLCQLPAVTCGYAENEQIIIMTANGKSLEPMRYLIRDECGVDTQDRRYNIVGCEDVPYFGEAVAKGEKVNTTDAQTGIVKKALEALSKYPQSRAFLLECTELPPYSDAIRFATGLPVYDSITACHFFISGHKDNVRFGLEDLDWQADFDEEQEEYKYGDNLTPEEKKHLVNKPEKGHSK

>XP_015765069.1 closest to A. millepora D PREDICTED: dimethlysulfonioproprionate lyase 7-like [Acropora digitifera]
MSGKTAKSAAASLGVIRLDYNYEPAPGDIDHPDSFNCDVYYKVVPGLTFKMCKGEIPSTDEVETRFKESIKWLVEEKKVKGITGDCGFMMYYQSLARKVTNIPIFMSSLCQLPAVTCGYAENEQIIIMTADGGCLEPMRDLIRDECGVDTQDKRYNIVGCEDVPHFGQAVKKGDKVNVKEATPWIVRKAVHALLKYPKSRAFLLECTELPPYSDAIRFYTGLPVYDSITACHFFISGHKDNPRFGLKDWQDQWDGKQDEYKFGDNLSPEEKKHLKFKAKQGHST

>XP_015780071.1 closest to A. millepora H PREDICTED: dimethlysulfonioproprionate lyase 7-like [Acropora digitifera]
MSGETAKSAAACLGVIRLDYDYPPAPGDIDHPDSFSCDVYYKVVPGLTFEMCQKGQMTKEVQKRFKQSIKWLVKEKNVNGITGDCGFMMNFQGFARKITKIPIFMSSLCQLPAVTCGFAQKEQIIIMTANGKSLEPMRDLIRDECGVDTQDKRYNIVGCEDVPHFGPAVSNGDKVDTKKAQPGIVKKAVEALKKYPHSRAFLLECTELPPYSDAIRFHTGLPVYDSITACHFFISGHKDNVRFGLQDWQDDWDEEQEEYDYGDNLTRKEKKELVNKVE

>XP_015760108.1 closest to A. millepora C PREDICTED: dimethlysulfonioproprionate lyase 7-like isoform X1 [Acropora digitifera]
MSGETRKSVAACLGVIRLDYDHPPAQGDIDHPDSFNCDVYYKVVPGLTFEMCQKGQMTEEVEKRFEDSIKWLVQEKKVKGITGDCGFMMNFQSLARNTAKISVFMSSLCQLPAVTCRYAEKEQIIIMTANAKSLESMRGLIRDECGMDIQDKRYNIVGCEDVPHFGEAVAKGEKVKVEDATPWIVRKAVHALVKYPKSKAFLLECTELPPYSDAIRFYTGLPVYDSITACHFFISGHRDCILFVRI

>XP_015768696.1 closest to A. millepora G PREDICTED: dimethlysulfonioproprionate lyase 7-like [Acropora digitifera]
MSGETKKSAAACLGVIRLDYDYEAVPGDIDHPDSFNCDVYYKVVPGLTFKMCQKGKMTDDVEKRFKESVKWLVKEKKVNGITGDCGFMMNFQSIARQITKIPIFMXSLCQLPAVTCGYAEKEQIIIMTANGKSLEPMRDLIRDECGVDTQEKRYNIVGCEDVPHFGQAVANGDKVNVEEATPWIVRKAVHALLKYPKSRAFLLECTELPAYSDAIRFYTGLPVYDSITACHFFISGHKDNPRFGLDNWQDEFDGKQEDYEFERNLTENEKNALVNKVK


Species we used MMETSP for expression, already defined above:

>CAMPEP_0187698862 Alma 4/5 like /NCGR_PEP_ID=Emiliania-huxleyi-CCMP370-20130905|29607_1 /TAXON_ID=2903 /ORGANISM="Emiliania-huxleyi-CCMP370" /LENGTH=645 /DNA_ID=CAMNT_0030801207 /DNA_START=1 /DNA_END=1935 /DNA_ORIENTATION=+
XPETRRGDTDPTWAARTPPQRPRARRSSPGERSNPEPSAPASLSSGSYAATEHDGSAAQAIVSAADRAEYHYRIVYAVVEGLPYQHVRAGKPLSASQEEALRVAVEELDLAECVCITGDCGSFVHYQGAVRSLTTRAVVLSPLVQASLIATMYQRTEKVIVVTNDTNDYSQADLEQNLVAIGLEQDDAKRFIVVGLQHIRGFATADVADQEVSEWGLVDESVTTVERKAIITTVERKAKERNAKAIILESTLLPSFSDALRARLGLPVFDALTLVDYFVHASTDNPRFGLDFDERQAGRCNAYDGLDPAKLPAIGILRIDYEYPPALGDIACEKSYGYRTTHEVAEGLTFEVAQEGGPLCSEKRENVAAALQRLQATPGVVGIAGDCGFLMNYLADARSVSKLPCFISALIQCDLMATAYGDEAARASLSQAHAQAQAQARQPRPCGAPEGATAVGXSDAALPAGRALLLLLALRNYLVLTANGAALEPKFAEMLALANVTEAEVQARFHVLGLEDVDGFDAVAKGEAVDTARVEPGIVALAKAAVARFPDVRAILLECTELPPYADALRSALGVQVFDAITLVDYVHSSTADNPHFGVKFQTTVHAASTARFGRDSARNSERNSVPETPSTPSSTPWRKSSPTL

>CAMPEP_0187624632 Alma 4/5 like /NCGR_PEP_ID=Emiliania-huxleyi-379-20130905|8113_1 /TAXON_ID=2903 /ORGANISM="Emiliania-huxleyi-379" /LENGTH=710 /DNA_ID=CAMNT_0030721735 /DNA_START=1 /DNA_END=2133 /DNA_ORIENTATION=+
XRPGGCPARLTQARNTNLRGEAAHAARWGGTGRAPSNPPALGLGFDAWGHSRETRELAGAVGEGATPCTDGRPPENTPAWIASHQSSLPNAAKGYPPREPRENTKFGGPDPTSTGEKAETRRGDTDPTWAARTPPQRPRARRSSPGERSNPEPSAPASLSSGSYAATEHDGSAAQAIVSAADRAEYHYRIVYAVVEGLPYQHVRAGKPLSASQEEVLRVAVEELDSAGCVCITGDCGSFVHYQGAVRSLTTRAVVLSPLVQASLIATMYQRTEKVIVVTNDTNDYSQADLEQNLVAIGLEQDDAKRFIVVGLQHIRGFATADVADQEVSEWGLVDESVTTVERKAIITTVERKAKERNAKAIILESTLLPSFSDALRARLGLPVFDALTLVDYFVHASTDNPRFGLDFDERQAGRCNAYDGLDPAKLPAIGILRIDYEYPPALGDIACEKSYGYRTTHEVAEGLTFEVAQEGGPLCSEKRENVAAALQRFKRRLASSALRVIARLPHELSRRRTLRLQAAVLYLGPHPVRLDGDRLRRRGEALVLTANGAALEPKFAEMLALANVTEAEVQARFHVLGLEDVDGFDAVAKGEAVDTARVEPGIVALAKAAVARFPDVRAILLECTELPPYADALRSALGVQVFDAITLVDYVHSSTADNPHFGVKFQTTVHAASTARFGRDSARNSERNSVPETPSTPSSTPWRKSSPTL

>CAMPEP_0187639246 closest to Alma 6 /NCGR_PEP_ID=Emiliania-huxleyi-379-20130905|18426_1 /TAXON_ID=2903 /ORGANISM="Emiliania-huxleyi-379" /LENGTH=325 /DNA_ID=CAMNT_0030737195 /DNA_START=126 /DNA_END=1103 /DNA_ORIENTATION=+
MLRPKTPRIGIVRLDQPRTAKTAVLGDLVAPQSLQGVAPQSLQGSESLSQTDIIYRRAEGYTFSVCVSGHPVNAPDQLQLTRGEVRIRGTQGDPQHLFEVGGNQPPCARNPSFTEPWVVNGRAVGVVYIYLPELILANLKQTLAELRELECRCLSSSCGFMANINSFCAARSGMPTLMSTLDLLPTLLLSLPPEDVILVLTSNGTNFKRHAETLIPPHVPLKRLRVCGLEQVRGFGAEVASGTTVDPLLAEAGIVGAVVEAFTATAPSPIGAILLECTELPGYSNALRQKFNLPVYDVLTLCSLLIASVAVSPTLGAHAHFVNEM

>CAMPEP_0187748300 Alma 3/6 /NCGR_PEP_ID=Emiliania-huxleyi-PLYM219-20130905|8612_1 /TAXON_ID=2903 /ORGANISM="Emiliania-huxleyi-PLYM219" /LENGTH=361 /DNA_ID=CAMNT_0030854097 /DNA_START=19 /DNA_END=1104 /DNA_ORIENTATION=+
MGCAGSTLRSGASFEDSRLAAIESSRFHEVGHHAQFDEGGRFKQLPPADDDAKLLVANHPSLGVIRLDYDYPPALGDVDHPGSFYYDVFYRVVPGLTFELCQSGELPDDVKQRFIDAITWLDEQGVAGITGDCGFFMYFQALARSVTSKPVFMSSLCQLPAVVCAYAADEQIALFTANGESLKPMRELIKKECGVDPDDTRFVIVGCEDVPGFEAVANGDRVDVDSVVPHLVRLAEDTVAKHAGTAKPIRAILFECTELPPYSDAVRAATRLPVFDSITCCNSMLASLMDNPRFGVNNWHLSWDGAHTTRRFGDNVPPHLKGKLVNREHPENVARWNANLAERSSFSSAQQESIGRGSREL

>CAMPEP_0187787020 Alma 4/5 like/NCGR_PEP_ID=Emiliania-huxleyi-PLYM219-20130905|91030_1 /TAXON_ID=2903 /ORGANISM="Emiliania-huxleyi-PLYM219" /LENGTH=595 /DNA_ID=CAMNT_0030895381 /DNA_START=1 /DNA_END=1785 /DNA_ORIENTATION=+
XPETRRGDTDPTWAARTPPQRPRARRSSPGERSNPEPSAPASLSSGSYAATEHDGSAAQAIVSAADRAEYHYRIVYAVVEGLPYQHVRAGKPLSASQEEALRVAVEELDLAGCVCITGDCGSFVHYQGAVRSLTTRAVVLSPLVQASLIATMYQRTEKVIVVTNDTNDYSQADLEQNLVAIGLEQDDAKRFIVVGLQHIRGFATADVADQEVSEWGLVDESVTTVERKAIITTVERKAKERNAKAIILESTLLPSFSDALRARLGLPVFDALTLVDYFVHASTDNPRFGLDFDERQAGRCNAYDGLDPAKLPAIGILRIDYEYPPALGDIACEKSYGYRTTHEVAEGLTFEVAQEGGPLCSEKRKNVAAALQRLQATPGVVGIAGDCGFLMNYLADARSVSKLPCFISALIQCDLMATAYGDEAHFLVLTANGAALEPKFAEMLALANVTEAEVQARFHVLGLEDVDGFDAVAKGEAVDTARVEPGIVALAKAAVARFPDVRAILLECTELPPYADALRSALGVQVFDAITLVDYVHSSTADNPHFGVKFQTTVHAASTARFGRDSARNSERNSVPETPSTRPSSTPWRKSPPTL

>CAMPEP_0200904798 Similar to T. striata A/B (splice differences) /NCGR_PEP_ID=Tetraselmis-striata-LANL1001-20140214|2880_1 /ASSEMBLY_ACC=CAM_ASM_001234 /TAXON_ID=3165 /ORGANISM="Tetraselmis striata, Strain LANL1001" /LENGTH=503 /DNA_ID=CAMNT_0047091997 /DNA_START=225 /DNA_END=1736 /DNA_ORIENTATION=+
MAGKHFDRQFQLKQAASTQSAGSRESGLDDLDVIARRLMGEVEIKDRTWLFKTYKRCFLGTDLVKAMVKLQIAPDVKGAVAVGNQLMERRVFHHVWEAGFEFKNSTLFYRFSFHEELLGGTDLTNISQTYVLDTCKRAKGNVEMVEYKSGKFAFQGKALVDWMLKEGTVLTQEEAMKLANLFVACKLITKVVSDKGPMQAFSLSCLYVLTIKPSEGDKAKANSALGVLRLEYGYPPIPGDIDHPNSFPYKVVYRQVPGLTFELAQSGALPDEVRESFVTAIRDLERLGVFGITGDCGFMANYQRFVSETTSVKPVFMSSLCLIPSIMAGLKADAKLVVVTANSDSLAAIFPNRYDLPLPEEEFHKCSVTNEFMMAQMGCSIARPERIINMGLQDVTGFEVVAEATSLLSPDVDRVLVGNEIAKRVVDFLEIDSTVQAILLECTELPHFSAPLLRHYTQLPVFDALSVCDFFQDASDSGEGQAGRRAACVGQHCQRGLPDTLIN

>CAMPEP_0200915634 Similar to T. striata A/B (splice differences) /NCGR_PEP_ID=Tetraselmis-striata-LANL1001-20140214|11490_1 /ASSEMBLY_ACC=CAM_ASM_001234 /TAXON_ID=3165 /ORGANISM="Tetraselmis striata, Strain LANL1001" /LENGTH=549 /DNA_ID=CAMNT_0047105949 /DNA_START=222 /DNA_END=1870 /DNA_ORIENTATION=+
MAGKHFDRQFQLKQAASTQSAGSRESGLDDLDVIARRLMGEVEIKDRTWLFKTYKRCFLGTDLVKAMVKLQIAPDVKGAVAVGNQLMERRVFHHVWEAGFEFKNSTLFYRFSFHEELLGECGTPPHMCPPHQHGRLLSGAESRLMLLPAIVGGGSXGWDGDMRIGGTDLTNISQTYVLDTCKRAKGNVEMVEYKSGKFAFQGKALVDWMLKEGTVLTQEEAMKLANLFVACKLITKVVSDKGPMQAFSLSCLYVLTIKPSEGDKAKANSALGVLRLEYGYPPIPGDIDHPNSFPYKVVYRQVPGLTFELAQSGALPDEVRESFVTAIRDLERLGVFGITGDCGFMANYQRFVSETTSVKPVFMSSLCLIPSIMAGLKADAKLVVVTANSDSLAAIFPNRYDLPLPEEEFHKCSVTNEFMMAQMGCSIARPERIINMGLQDVTGFEVVAEATSLLSPDVDRVLVGNEIAKRVVDFLEIDSTVQAILLECTELPHFSAPLLRHYTQLPVFDALSVCDFFQDASDSGEGQAGRRAACVGQHCQRGLPDTLIN

>CAMPEP_0200924274 Similar to T. striata C/D (partial) /NCGR_PEP_ID=Tetraselmis-striata-LANL1001-20140214|18675_1 /ASSEMBLY_ACC=CAM_ASM_001234 /TAXON_ID=3165 /ORGANISM="Tetraselmis striata, Strain LANL1001" /LENGTH=161 /DNA_ID=CAMNT_0047117247 /DNA_START=1 /DNA_END=482 /DNA_ORIENTATION=-
XWVVPFPRLQGDCGFMANYQRFVAESTAAAPVFMSSLCLIPTIMAGMKADAKLLVLTANSALLAALLPNRYDAPLAPAEWGKCEITNAFLRKQCGCAVERPERIVNMGLQDLPGFQVVAEATSLLSPEVDRVLVGGGIAERVVSYIARDATVQAILLECTE

>CAMPEP_0200935740 Similar to T. striata C/D (partial) /NCGR_PEP_ID=Tetraselmis-striata-LANL1001-20140214|95585_1 /ASSEMBLY_ACC=CAM_ASM_001234 /TAXON_ID=3165 /ORGANISM="Tetraselmis striata, Strain LANL1001" /LENGTH=144 /DNA_ID=CAMNT_0047133793 /DNA_START=1 /DNA_END=431 /DNA_ORIENTATION=+
XVFHAVWGGDVEVMSTALLYRFSFHEELLGGVDLTNISVTYVLKTAERMEKHIDMVGYDKAGRPMFQGQAMLEWLTKEGTVLTEEEGMQLCNLFVACKLTSCVTDKDCRAPFSPAALYIMSRRSARASNKETEKAAPLGVLRLE

>CAMPEP_0191203590 Similar to P. parvum A /NCGR_PEP_ID=Prymnesium-parvum-Texoma1-20131001|4355_1 /TAXON_ID=97485 /ORGANISM="Prymnesium-parvum-Texoma1" /LENGTH=583 /DNA_ID=CAMNT_0035116129 /DNA_START=1 /DNA_END=1750 /DNA_ORIENTATION=-
XGTLGIVRLDYNYPPAPGDIDHPASFAYDVFYKVVPGLTFEMCQSGKLTPEVEERFLNTIKYFEAKGVSGITGDCGFMMYFQALARQATNKPVFMSALAQLPAVTAAFGNEELIAIFTANGSTLKPMEPMICDECGVNVEEQRYVIVGCEDVPHFEAVARGEKVDVDKVTPGMIAKARDVLATYPNIRAILLECTELPPYADALRKETGLPVYDAITACDFFMMGVQDNERFGLQDWQVVWDGQQEEYTFAQNLTEEEKAALVNVPKEERAGWLSSIGKTYASMSHVASTAKTMTEYVTSQALNATKAKEAPVRAKDGTLGIVRLDYNYPPAPGDIDHPASFAYDVFYKVVPGLTFEMCQSGKLTPEVEERFLNTIKYFEAKGVSGITGDCGFMMYFQALARQATNKPVFMSALAQLPAVTAAFGNEELIAIFTANGSTLKPMEPMICDECGVNVEEQRYVIVGCEDVPHFEAVARGEKVDVDKVTPGMIAKARDVLATYPNIRAILLECTELPPYADALRKETGLPVYDAITACDFFMMGVQDNERFGLQDWQVVWDGQQEEYTFAQNLTEEEKKHLVNKVS

>CAMPEP_0191252250 Similar to P. parvum A /NCGR_PEP_ID=Prymnesium-parvum-Texoma1-20131001|104153_1 /TAXON_ID=97485 /ORGANISM="Prymnesium-parvum-Texoma1" /LENGTH=329 /DNA_ID=CAMNT_0035172997 /DNA_START=1 /DNA_END=984 /DNA_ORIENTATION=+
XKEPQGMGCCAAKEAKFDNVQQPEPTKATASAAPTTSSSVKPDVGADSPPLATSSCIKPPSETALSVKNVNISADKPARAKFGTLGIVRLDYNYPPAPGDIDHPASFAYDVFYKVVPGLTFEMCQSGKLTPEVEERFLNTIKYFEAKGVSGITGDCGFMMYFQALARQATNKPVFMSALAQLPAVTAAFGNEELIAIFTANGSTLKPMEPMICDECGVNVEEQRYVIVGCEDVPHFEAVARGEKVDVDKVTPGMIAKARDVLATYPNIRAILLECTELPPYADALRKETGLPVYDAITACDFFMMGVQDNERFGLQDWQVVWDGQQEEX

>CAMPEP_0191271526 Similar to P. parvum B /NCGR_PEP_ID=Prymnesium-parvum-Texoma1-20131001|200449_1 /TAXON_ID=97485 /ORGANISM="Prymnesium-parvum-Texoma1" /LENGTH=726 /DNA_ID=CAMNT_0035195459 /DNA_START=1 /DNA_END=2179 /DNA_ORIENTATION=+
XRIAYALLGAMARRQQAEDGAELGKQRFTGAEALGWIVGQPWCVDEAHAKAVGDALVSAQLLLAADNPTPAFLLSPTTEYTANYTFSISDLDVLCQRACAGVQYEPGDDKVFSGRALVTWLLDNGVATDRQWGTAAGAQLQQLKVLHSSQHSAFASPAKLEFRDEPGRLYRFSVHEPNMRKIEGTDQISHSYLMDTAARMEAQLHPKPVGTSLHEVVAASVVAPRFCGDDLTSWLLREGTARTHAEAVMMVEYMIAAQVLYPVGMKRPQSRSLQFAYTAADLRTFSADFEFSFVEPAKLARAAAYERMQRSVEQGKVARSQLLLRHTIQRRLAMEHHGDLGDDLYELLYAKPKPAEERRAEPRHAVALAGDRHDAKAVRPLGVIRLDYGYPPIPGDIDHPSSFDYPVVYRKVPGLLFEVAQEGVLTPEIRSGIEQAVRELEAHQVFGITGDCGFMANYQHLVRSLASCPVFLSSLVLLPAISPLIGSRDRILCCTANGNSLAKLLPALWGAPPPPAAAYGVTHTFTHKHLDLHLLRPEQLVVCGFERVPGFDVVAEASSLMSHAVDRELVEQXDHVDGAHDPLARPHDQDDPARVHGAATLHGDSAAGHRAARVRLTIDLQLRACGVRCKPIGGIAPLTLSWTPLPDQIPGYAHDWMIHDGQLMVVCKHSEPCCRPVLQPFAHEGIRRDQHKGHNVGGGVASRVKHYQVCDWHACRLVFYQLYEAP

>CAMPEP_0191230814 Similar to P. parvum B /NCGR_PEP_ID=Prymnesium-parvum-Texoma1-20131001|21691_1 /TAXON_ID=97485 /ORGANISM="Prymnesium-parvum-Texoma1" /LENGTH=784 /DNA_ID=CAMNT_0035146203 /DNA_START=1 /DNA_END=2353 /DNA_ORIENTATION=+
RGLGGLACMHRRQPRAKEDAPAHSAWNVTKLPLLHAAIADLLRAAQREAPDDPIAFASHYFLALQEEEGSPSEAREKVAAAFAPSPLPLSPRERAPPLDRIAYALLGAMARRQQAEDGAELGKQRFTGAEALGWIVGQPWCVDEAHAKAVGDALVSAQLLLAADNPTPAFLLSPTTEYTANYTFSISDLDVLCQRACAGVQYEPGDDKVFSGRALVTWLLDNGVATDRQWGTAAGAQLQQLKVLHSSQHSAFASPAKLEFRDEPGRLYRFSVHEPNMRKIEGTDQISHSYLMDTAARMEAQLHPKPVGTSLHEVVAASVVAPRFCGDDLTSWLLREGTARTHAEAVMMVEYMIAAQVLYPVGMKRPQSRSLQFAYTAADLRTFSADFEFSFVEPAKLARAAAYERMQRSVEQGKVARSQLLLRHTIQRRLAMEHHGDLGDDLYELLYAKPKPAEERRAEPRHAVALAGDRHDXEGGASAGGDPPIPGDIDHPSSFDYPVVYRKVPGLLFEVAQEGVLTPEIRSGIEQAVRELEAHQVFGITGDCGFMANYQHLVRSLASCPVFLSSLVLLPAISPLIGSRDRILCCTANGNSLAKLLPALWGAPPPPAAAYGVTHTFTHKHLDLHLLRPEQLVVCGFERVPGFDVVAEASSLMSHAVDRELVEQXDHVDGAHDPLARPHDQDDPARVHGAATLHGDSAAGHRAARVRLTIDLQLRACGVRCKPIGGIAPLTLSWTPLPDQIPGYAHDWMIHDGQLMVVCKHSEPCCRPVLQPFAHEGIRRDQHK
